# Supplementary material for: Descriptive molecular pharmacology of the δ opioid receptor (DOR): A computational study with structural approach
Source: PLoS One. 2024 Jul 11;19(7):e0304068. doi: 10.1371/journal.pone.0304068 (PMC11239112; doi:10.1371/journal.pone.0304068)
Supplement: S1 File — (ZIP) [file pone.0304068.s025.zip › DORDIPPNH2_cMD_0.pdb]

TITLE     Title
REMARK    THIS IS A SIMULATION BOX
CRYST1   82.021   82.021  134.323  90.00  90.00  90.00 P 1           1
MODEL        1
ATOM      1  N   GLU A   2       7.810  35.070  51.250  1.00  0.00           N
ATOM      2  HT1 GLU A   2       8.120  34.820  52.210  1.00  0.00           H
ATOM      3  HT2 GLU A   2       7.380  34.200  50.890  1.00  0.00           H
ATOM      4  HT3 GLU A   2       7.050  35.770  51.390  1.00  0.00           H
ATOM      5  CA  GLU A   2       8.970  35.660  50.470  1.00  0.00           C
ATOM      6  HA  GLU A   2       9.810  35.340  51.070  1.00  0.00           H
ATOM      7  CB  GLU A   2       9.180  34.890  49.110  1.00  0.00           C
ATOM      8  HB1 GLU A   2       9.630  35.550  48.340  1.00  0.00           H
ATOM      9  HB2 GLU A   2       8.180  34.720  48.660  1.00  0.00           H
ATOM     10  CG  GLU A   2       9.990  33.580  49.210  1.00  0.00           C
ATOM     11  HG1 GLU A   2       9.500  32.910  49.950  1.00  0.00           H
ATOM     12  HG2 GLU A   2      10.970  33.630  49.720  1.00  0.00           H
ATOM     13  CD  GLU A   2      10.230  32.920  47.890  1.00  0.00           C
ATOM     14  OE1 GLU A   2      11.110  33.490  47.210  1.00  0.00           O
ATOM     15  OE2 GLU A   2       9.610  31.870  47.520  1.00  0.00           O
ATOM     16  C   GLU A   2       8.970  37.160  50.290  1.00  0.00           C
ATOM     17  O   GLU A   2       9.770  37.750  51.020  1.00  0.00           O
ATOM     18  N   PRO A   3       8.240  37.870  49.480  1.00  0.00           N
ATOM     19  CD  PRO A   3       7.310  37.410  48.490  1.00  0.00           C
ATOM     20  HD1 PRO A   3       6.500  36.720  48.830  1.00  0.00           H
ATOM     21  HD2 PRO A   3       7.860  36.930  47.650  1.00  0.00           H
ATOM     22  CA  PRO A   3       8.400  39.370  49.430  1.00  0.00           C
ATOM     23  HA  PRO A   3       9.470  39.490  49.350  1.00  0.00           H
ATOM     24  CB  PRO A   3       7.600  39.800  48.190  1.00  0.00           C
ATOM     25  HB1 PRO A   3       8.340  39.720  47.360  1.00  0.00           H
ATOM     26  HB2 PRO A   3       7.170  40.820  48.300  1.00  0.00           H
ATOM     27  CG  PRO A   3       6.530  38.630  48.040  1.00  0.00           C
ATOM     28  HG1 PRO A   3       5.690  38.710  48.750  1.00  0.00           H
ATOM     29  HG2 PRO A   3       6.150  38.480  47.010  1.00  0.00           H
ATOM     30  C   PRO A   3       8.050  40.150  50.710  1.00  0.00           C
ATOM     31  O   PRO A   3       8.640  41.210  50.960  1.00  0.00           O
ATOM     32  N   ALA A   4       7.160  39.660  51.560  1.00  0.00           N
ATOM     33  HN  ALA A   4       6.680  38.820  51.310  1.00  0.00           H
ATOM     34  CA  ALA A   4       6.960  40.360  52.880  1.00  0.00           C
ATOM     35  HA  ALA A   4       6.790  41.420  52.730  1.00  0.00           H
ATOM     36  CB  ALA A   4       5.540  39.950  53.490  1.00  0.00           C
ATOM     37  HB1 ALA A   4       5.430  39.000  54.050  1.00  0.00           H
ATOM     38  HB2 ALA A   4       4.870  39.790  52.620  1.00  0.00           H
ATOM     39  HB3 ALA A   4       5.110  40.790  54.080  1.00  0.00           H
ATOM     40  C   ALA A   4       8.180  40.310  53.780  1.00  0.00           C
ATOM     41  O   ALA A   4       8.550  41.450  54.170  1.00  0.00           O
ATOM     42  N   PRO A   5       8.930  39.250  54.160  1.00  0.00           N
ATOM     43  CD  PRO A   5       8.480  37.900  53.980  1.00  0.00           C
ATOM     44  HD1 PRO A   5       9.120  37.490  53.170  1.00  0.00           H
ATOM     45  HD2 PRO A   5       7.380  37.790  53.850  1.00  0.00           H
ATOM     46  CA  PRO A   5      10.150  39.300  54.950  1.00  0.00           C
ATOM     47  HA  PRO A   5       9.910  39.930  55.780  1.00  0.00           H
ATOM     48  CB  PRO A   5      10.380  37.900  55.530  1.00  0.00           C
ATOM     49  HB1 PRO A   5      10.700  37.900  56.600  1.00  0.00           H
ATOM     50  HB2 PRO A   5      11.150  37.410  54.900  1.00  0.00           H
ATOM     51  CG  PRO A   5       8.990  37.220  55.310  1.00  0.00           C
ATOM     52  HG1 PRO A   5       8.930  36.110  55.280  1.00  0.00           H
ATOM     53  HG2 PRO A   5       8.250  37.510  56.080  1.00  0.00           H
ATOM     54  C   PRO A   5      11.320  39.950  54.220  1.00  0.00           C
ATOM     55  O   PRO A   5      12.220  40.410  54.890  1.00  0.00           O
ATOM     56  N   SER A   6      11.400  39.940  52.830  1.00  0.00           N
ATOM     57  HN  SER A   6      10.750  39.390  52.320  1.00  0.00           H
ATOM     58  CA  SER A   6      12.460  40.640  52.050  1.00  0.00           C
ATOM     59  HA  SER A   6      13.410  40.400  52.510  1.00  0.00           H
ATOM     60  CB  SER A   6      12.520  40.400  50.450  1.00  0.00           C
ATOM     61  HB1 SER A   6      13.270  41.070  49.990  1.00  0.00           H
ATOM     62  HB2 SER A   6      11.510  40.770  50.150  1.00  0.00           H
ATOM     63  OG  SER A   6      12.690  39.100  49.930  1.00  0.00           O
ATOM     64  HG1 SER A   6      13.650  39.060  49.870  1.00  0.00           H
ATOM     65  C   SER A   6      12.250  42.200  52.270  1.00  0.00           C
ATOM     66  O   SER A   6      13.260  42.850  52.540  1.00  0.00           O
ATOM     67  N   ALA A   7      10.990  42.720  52.300  1.00  0.00           N
ATOM     68  HN  ALA A   7      10.140  42.230  52.100  1.00  0.00           H
ATOM     69  CA  ALA A   7      10.670  44.100  52.510  1.00  0.00           C
ATOM     70  HA  ALA A   7      11.100  44.830  51.830  1.00  0.00           H
ATOM     71  CB  ALA A   7       9.230  44.300  52.220  1.00  0.00           C
ATOM     72  HB1 ALA A   7       8.760  45.310  52.230  1.00  0.00           H
ATOM     73  HB2 ALA A   7       8.670  43.540  52.800  1.00  0.00           H
ATOM     74  HB3 ALA A   7       9.130  44.060  51.140  1.00  0.00           H
ATOM     75  C   ALA A   7      10.920  44.520  53.960  1.00  0.00           C
ATOM     76  O   ALA A   7      11.240  45.680  54.230  1.00  0.00           O
ATOM     77  N   GLY A   8      10.810  43.550  54.940  1.00  0.00           N
ATOM     78  HN  GLY A   8      10.600  42.630  54.610  1.00  0.00           H
ATOM     79  CA  GLY A   8      11.330  43.620  56.190  1.00  0.00           C
ATOM     80  HA1 GLY A   8      11.170  42.650  56.630  1.00  0.00           H
ATOM     81  HA2 GLY A   8      10.740  44.370  56.700  1.00  0.00           H
ATOM     82  C   GLY A   8      12.830  43.960  56.300  1.00  0.00           C
ATOM     83  O   GLY A   8      13.290  44.750  57.100  1.00  0.00           O
ATOM     84  N   ALA A   9      13.660  43.220  55.550  1.00  0.00           N
ATOM     85  HN  ALA A   9      13.300  42.770  54.740  1.00  0.00           H
ATOM     86  CA  ALA A   9      15.110  43.410  55.620  1.00  0.00           C
ATOM     87  HA  ALA A   9      15.450  43.690  56.610  1.00  0.00           H
ATOM     88  CB  ALA A   9      15.750  42.010  55.230  1.00  0.00           C
ATOM     89  HB1 ALA A   9      16.850  42.160  55.110  1.00  0.00           H
ATOM     90  HB2 ALA A   9      15.320  41.610  54.290  1.00  0.00           H
ATOM     91  HB3 ALA A   9      15.490  41.360  56.090  1.00  0.00           H
ATOM     92  C   ALA A   9      15.490  44.580  54.790  1.00  0.00           C
ATOM     93  O   ALA A   9      16.610  45.090  55.010  1.00  0.00           O
ATOM     94  N   GLU A  10      14.670  45.110  53.800  1.00  0.00           N
ATOM     95  HN  GLU A  10      13.840  44.640  53.510  1.00  0.00           H
ATOM     96  CA  GLU A  10      14.860  46.460  53.250  1.00  0.00           C
ATOM     97  HA  GLU A  10      15.880  46.780  53.080  1.00  0.00           H
ATOM     98  CB  GLU A  10      14.350  46.440  51.820  1.00  0.00           C
ATOM     99  HB1 GLU A  10      14.210  47.490  51.480  1.00  0.00           H
ATOM    100  HB2 GLU A  10      13.350  45.970  51.850  1.00  0.00           H
ATOM    101  CG  GLU A  10      15.310  45.840  50.840  1.00  0.00           C
ATOM    102  HG1 GLU A  10      15.350  44.750  51.040  1.00  0.00           H
ATOM    103  HG2 GLU A  10      16.310  46.320  50.820  1.00  0.00           H
ATOM    104  CD  GLU A  10      14.790  45.990  49.390  1.00  0.00           C
ATOM    105  OE1 GLU A  10      15.200  47.010  48.750  1.00  0.00           O
ATOM    106  OE2 GLU A  10      14.170  45.060  48.840  1.00  0.00           O
ATOM    107  C   GLU A  10      14.140  47.580  54.060  1.00  0.00           C
ATOM    108  O   GLU A  10      14.300  48.790  53.700  1.00  0.00           O
ATOM    109  N   LEU A  11      13.360  47.200  55.060  1.00  0.00           N
ATOM    110  HN  LEU A  11      13.330  46.280  55.430  1.00  0.00           H
ATOM    111  CA  LEU A  11      12.650  48.250  55.890  1.00  0.00           C
ATOM    112  HA  LEU A  11      11.970  47.680  56.510  1.00  0.00           H
ATOM    113  CB  LEU A  11      13.650  49.120  56.730  1.00  0.00           C
ATOM    114  HB1 LEU A  11      13.190  50.020  57.190  1.00  0.00           H
ATOM    115  HB2 LEU A  11      14.300  49.620  55.980  1.00  0.00           H
ATOM    116  CG  LEU A  11      14.390  48.350  57.840  1.00  0.00           C
ATOM    117  HG  LEU A  11      15.030  47.570  57.390  1.00  0.00           H
ATOM    118  CD1 LEU A  11      15.150  49.410  58.630  1.00  0.00           C
ATOM    119 HD11 LEU A  11      14.440  50.120  59.110  1.00  0.00           H
ATOM    120 HD12 LEU A  11      15.910  49.940  58.020  1.00  0.00           H
ATOM    121 HD13 LEU A  11      15.710  48.840  59.390  1.00  0.00           H
ATOM    122  CD2 LEU A  11      13.400  47.620  58.810  1.00  0.00           C
ATOM    123 HD21 LEU A  11      13.050  46.660  58.380  1.00  0.00           H
ATOM    124 HD22 LEU A  11      12.510  48.250  59.040  1.00  0.00           H
ATOM    125 HD23 LEU A  11      13.880  47.470  59.800  1.00  0.00           H
ATOM    126  C   LEU A  11      11.690  49.100  55.030  1.00  0.00           C
ATOM    127  O   LEU A  11      11.590  50.270  55.200  1.00  0.00           O
ATOM    128  N   GLN A  12      11.070  48.500  53.980  1.00  0.00           N
ATOM    129  HN  GLN A  12      11.200  47.520  53.820  1.00  0.00           H
ATOM    130  CA  GLN A  12      10.460  49.280  52.860  1.00  0.00           C
ATOM    131  HA  GLN A  12      11.080  50.150  52.720  1.00  0.00           H
ATOM    132  CB  GLN A  12      10.660  48.400  51.540  1.00  0.00           C
ATOM    133  HB1 GLN A  12      10.030  47.490  51.520  1.00  0.00           H
ATOM    134  HB2 GLN A  12      11.700  48.010  51.600  1.00  0.00           H
ATOM    135  CG  GLN A  12      10.380  49.160  50.270  1.00  0.00           C
ATOM    136  HG1 GLN A  12       9.380  49.640  50.360  1.00  0.00           H
ATOM    137  HG2 GLN A  12      10.490  48.610  49.310  1.00  0.00           H
ATOM    138  CD  GLN A  12      11.210  50.480  50.060  1.00  0.00           C
ATOM    139  OE1 GLN A  12      10.620  51.570  50.310  1.00  0.00           O
ATOM    140  NE2 GLN A  12      12.510  50.350  49.870  1.00  0.00           N
ATOM    141 HE21 GLN A  12      13.040  51.200  49.870  1.00  0.00           H
ATOM    142 HE22 GLN A  12      12.950  49.490  49.590  1.00  0.00           H
ATOM    143  C   GLN A  12       8.980  49.550  53.120  1.00  0.00           C
ATOM    144  O   GLN A  12       8.210  48.620  52.940  1.00  0.00           O
ATOM    145  N   PRO A  13       8.520  50.740  53.460  1.00  0.00           N
ATOM    146  CD  PRO A  13       9.210  52.020  53.460  1.00  0.00           C
ATOM    147  HD1 PRO A  13       9.490  52.170  52.400  1.00  0.00           H
ATOM    148  HD2 PRO A  13      10.040  52.030  54.200  1.00  0.00           H
ATOM    149  CA  PRO A  13       7.140  50.860  53.900  1.00  0.00           C
ATOM    150  HA  PRO A  13       7.010  50.130  54.680  1.00  0.00           H
ATOM    151  CB  PRO A  13       7.070  52.220  54.570  1.00  0.00           C
ATOM    152  HB1 PRO A  13       7.270  52.030  55.640  1.00  0.00           H
ATOM    153  HB2 PRO A  13       6.080  52.670  54.360  1.00  0.00           H
ATOM    154  CG  PRO A  13       8.210  53.110  53.970  1.00  0.00           C
ATOM    155  HG1 PRO A  13       7.800  53.760  53.170  1.00  0.00           H
ATOM    156  HG2 PRO A  13       8.640  53.740  54.780  1.00  0.00           H
ATOM    157  C   PRO A  13       5.930  50.590  53.010  1.00  0.00           C
ATOM    158  O   PRO A  13       4.950  50.230  53.630  1.00  0.00           O
ATOM    159  N   PRO A  14       5.780  50.710  51.690  1.00  0.00           N
ATOM    160  CD  PRO A  14       4.890  50.040  50.780  1.00  0.00           C
ATOM    161  HD1 PRO A  14       3.820  50.330  50.870  1.00  0.00           H
ATOM    162  HD2 PRO A  14       5.000  48.950  50.910  1.00  0.00           H
ATOM    163  CA  PRO A  14       6.570  51.700  51.000  1.00  0.00           C
ATOM    164  HA  PRO A  14       7.600  51.670  51.290  1.00  0.00           H
ATOM    165  CB  PRO A  14       6.540  51.180  49.520  1.00  0.00           C
ATOM    166  HB1 PRO A  14       7.270  50.360  49.330  1.00  0.00           H
ATOM    167  HB2 PRO A  14       6.760  52.040  48.840  1.00  0.00           H
ATOM    168  CG  PRO A  14       5.130  50.530  49.360  1.00  0.00           C
ATOM    169  HG1 PRO A  14       4.280  51.110  48.940  1.00  0.00           H
ATOM    170  HG2 PRO A  14       5.220  49.630  48.710  1.00  0.00           H
ATOM    171  C   PRO A  14       6.030  53.140  51.200  1.00  0.00           C
ATOM    172  O   PRO A  14       6.750  54.060  50.660  1.00  0.00           O
ATOM    173  N   LEU A  15       4.950  53.340  51.860  1.00  0.00           N
ATOM    174  HN  LEU A  15       4.450  52.530  52.150  1.00  0.00           H
ATOM    175  CA  LEU A  15       4.190  54.530  52.070  1.00  0.00           C
ATOM    176  HA  LEU A  15       3.590  54.780  51.210  1.00  0.00           H
ATOM    177  CB  LEU A  15       3.330  54.450  53.420  1.00  0.00           C
ATOM    178  HB1 LEU A  15       3.910  53.990  54.250  1.00  0.00           H
ATOM    179  HB2 LEU A  15       2.610  53.620  53.240  1.00  0.00           H
ATOM    180  CG  LEU A  15       2.620  55.700  53.900  1.00  0.00           C
ATOM    181  HG  LEU A  15       3.410  56.420  54.180  1.00  0.00           H
ATOM    182  CD1 LEU A  15       1.680  56.320  52.810  1.00  0.00           C
ATOM    183 HD11 LEU A  15       2.150  56.640  51.860  1.00  0.00           H
ATOM    184 HD12 LEU A  15       1.270  57.190  53.360  1.00  0.00           H
ATOM    185 HD13 LEU A  15       0.870  55.590  52.630  1.00  0.00           H
ATOM    186  CD2 LEU A  15       1.730  55.530  55.180  1.00  0.00           C
ATOM    187 HD21 LEU A  15       1.750  56.550  55.640  1.00  0.00           H
ATOM    188 HD22 LEU A  15       2.250  54.850  55.880  1.00  0.00           H
ATOM    189 HD23 LEU A  15       0.700  55.140  55.060  1.00  0.00           H
ATOM    190  C   LEU A  15       5.020  55.820  52.280  1.00  0.00           C
ATOM    191  O   LEU A  15       4.880  56.780  51.520  1.00  0.00           O
ATOM    192  N   PHE A  16       5.990  55.820  53.230  1.00  0.00           N
ATOM    193  HN  PHE A  16       6.110  54.980  53.750  1.00  0.00           H
ATOM    194  CA  PHE A  16       6.740  56.950  53.580  1.00  0.00           C
ATOM    195  HA  PHE A  16       6.120  57.840  53.630  1.00  0.00           H
ATOM    196  CB  PHE A  16       7.490  56.740  54.930  1.00  0.00           C
ATOM    197  HB1 PHE A  16       7.860  57.730  55.280  1.00  0.00           H
ATOM    198  HB2 PHE A  16       8.350  56.040  54.930  1.00  0.00           H
ATOM    199  CG  PHE A  16       6.520  56.240  55.960  1.00  0.00           C
ATOM    200  CD1 PHE A  16       6.780  55.170  56.800  1.00  0.00           C
ATOM    201  HD1 PHE A  16       7.730  54.660  56.690  1.00  0.00           H
ATOM    202  CE1 PHE A  16       5.870  54.770  57.740  1.00  0.00           C
ATOM    203  HE1 PHE A  16       5.960  53.850  58.300  1.00  0.00           H
ATOM    204  CZ  PHE A  16       4.610  55.400  57.730  1.00  0.00           C
ATOM    205  HZ  PHE A  16       3.920  55.040  58.480  1.00  0.00           H
ATOM    206  CD2 PHE A  16       5.380  56.950  56.120  1.00  0.00           C
ATOM    207  HD2 PHE A  16       5.120  57.800  55.510  1.00  0.00           H
ATOM    208  CE2 PHE A  16       4.400  56.500  56.980  1.00  0.00           C
ATOM    209  HE2 PHE A  16       3.440  56.990  56.940  1.00  0.00           H
ATOM    210  C   PHE A  16       7.860  57.360  52.650  1.00  0.00           C
ATOM    211  O   PHE A  16       8.260  58.500  52.410  1.00  0.00           O
ATOM    212  N   ALA A  17       8.430  56.380  51.900  1.00  0.00           N
ATOM    213  HN  ALA A  17       8.080  55.450  51.960  1.00  0.00           H
ATOM    214  CA  ALA A  17       9.310  56.670  50.770  1.00  0.00           C
ATOM    215  HA  ALA A  17      10.140  57.260  51.130  1.00  0.00           H
ATOM    216  CB  ALA A  17       9.750  55.260  50.320  1.00  0.00           C
ATOM    217  HB1 ALA A  17      10.500  55.270  49.500  1.00  0.00           H
ATOM    218  HB2 ALA A  17       8.970  54.570  49.930  1.00  0.00           H
ATOM    219  HB3 ALA A  17      10.150  54.620  51.140  1.00  0.00           H
ATOM    220  C   ALA A  17       8.520  57.370  49.690  1.00  0.00           C
ATOM    221  O   ALA A  17       8.950  58.370  49.190  1.00  0.00           O
ATOM    222  N   ASN A  18       7.300  56.890  49.260  1.00  0.00           N
ATOM    223  HN  ASN A  18       6.830  56.050  49.550  1.00  0.00           H
ATOM    224  CA  ASN A  18       6.550  57.580  48.240  1.00  0.00           C
ATOM    225  HA  ASN A  18       7.250  57.670  47.430  1.00  0.00           H
ATOM    226  CB  ASN A  18       5.330  56.810  47.830  1.00  0.00           C
ATOM    227  HB1 ASN A  18       4.740  57.380  47.080  1.00  0.00           H
ATOM    228  HB2 ASN A  18       4.720  56.680  48.740  1.00  0.00           H
ATOM    229  CG  ASN A  18       5.630  55.420  47.390  1.00  0.00           C
ATOM    230  OD1 ASN A  18       6.560  54.780  47.780  1.00  0.00           O
ATOM    231  ND2 ASN A  18       4.810  54.780  46.560  1.00  0.00           N
ATOM    232 HD22 ASN A  18       3.970  55.170  46.200  1.00  0.00           H
ATOM    233  C   ASN A  18       6.060  58.960  48.650  1.00  0.00           C
ATOM    234  O   ASN A  18       6.060  59.910  47.810  1.00  0.00           O
ATOM    235  N   ALA A  19       5.700  59.120  49.960  1.00  0.00           N
ATOM    236  HN  ALA A  19       5.720  58.330  50.560  1.00  0.00           H
ATOM    237  CA  ALA A  19       5.320  60.430  50.500  1.00  0.00           C
ATOM    238  HA  ALA A  19       4.580  60.780  49.800  1.00  0.00           H
ATOM    239  CB  ALA A  19       4.930  60.280  52.050  1.00  0.00           C
ATOM    240  HB1 ALA A  19       5.830  60.080  52.670  1.00  0.00           H
ATOM    241  HB2 ALA A  19       4.190  59.460  52.130  1.00  0.00           H
ATOM    242  HB3 ALA A  19       4.480  61.210  52.450  1.00  0.00           H
ATOM    243  C   ALA A  19       6.420  61.500  50.540  1.00  0.00           C
ATOM    244  O   ALA A  19       6.170  62.710  50.540  1.00  0.00           O
ATOM    245  N   SER A  20       7.680  61.050  50.650  1.00  0.00           N
ATOM    246  HN  SER A  20       7.910  60.120  50.360  1.00  0.00           H
ATOM    247  CA  SER A  20       8.770  62.000  50.980  1.00  0.00           C
ATOM    248  HA  SER A  20       8.380  62.930  51.350  1.00  0.00           H
ATOM    249  CB  SER A  20       9.810  61.510  52.050  1.00  0.00           C
ATOM    250  HB1 SER A  20      10.540  62.270  52.400  1.00  0.00           H
ATOM    251  HB2 SER A  20      10.240  60.570  51.650  1.00  0.00           H
ATOM    252  OG  SER A  20       9.090  61.040  53.180  1.00  0.00           O
ATOM    253  HG1 SER A  20       8.770  60.180  52.920  1.00  0.00           H
ATOM    254  C   SER A  20       9.520  62.330  49.730  1.00  0.00           C
ATOM    255  O   SER A  20      10.540  62.960  49.770  1.00  0.00           O
ATOM    256  N   ASP A  21       8.940  61.840  48.620  1.00  0.00           N
ATOM    257  HN  ASP A  21       8.130  61.260  48.650  1.00  0.00           H
ATOM    258  CA  ASP A  21       9.530  61.880  47.320  1.00  0.00           C
ATOM    259  HA  ASP A  21      10.460  61.360  47.420  1.00  0.00           H
ATOM    260  CB  ASP A  21       8.590  61.010  46.370  1.00  0.00           C
ATOM    261  HB1 ASP A  21       7.640  61.570  46.280  1.00  0.00           H
ATOM    262  HB2 ASP A  21       8.300  60.030  46.800  1.00  0.00           H
ATOM    263  CG  ASP A  21       9.080  60.690  45.010  1.00  0.00           C
ATOM    264  OD1 ASP A  21      10.290  60.620  44.740  1.00  0.00           O
ATOM    265  OD2 ASP A  21       8.200  60.350  44.170  1.00  0.00           O
ATOM    266  C   ASP A  21       9.840  63.310  46.730  1.00  0.00           C
ATOM    267  O   ASP A  21      10.850  63.520  46.100  1.00  0.00           O
ATOM    268  N   ALA A  22       8.910  64.310  46.880  1.00  0.00           N
ATOM    269  HN  ALA A  22       7.980  64.200  47.240  1.00  0.00           H
ATOM    270  CA  ALA A  22       9.010  65.540  46.040  1.00  0.00           C
ATOM    271  HA  ALA A  22       9.000  65.200  45.020  1.00  0.00           H
ATOM    272  CB  ALA A  22       7.830  66.470  46.230  1.00  0.00           C
ATOM    273  HB1 ALA A  22       7.030  65.860  45.750  1.00  0.00           H
ATOM    274  HB2 ALA A  22       7.820  67.420  45.660  1.00  0.00           H
ATOM    275  HB3 ALA A  22       7.580  66.700  47.280  1.00  0.00           H
ATOM    276  C   ALA A  22      10.260  66.410  46.180  1.00  0.00           C
ATOM    277  O   ALA A  22      10.810  66.740  45.160  1.00  0.00           O
ATOM    278  N   TYR A  23      10.640  66.700  47.410  1.00  0.00           N
ATOM    279  HN  TYR A  23      10.040  66.530  48.190  1.00  0.00           H
ATOM    280  CA  TYR A  23      11.820  67.540  47.660  1.00  0.00           C
ATOM    281  HA  TYR A  23      11.780  68.470  47.110  1.00  0.00           H
ATOM    282  CB  TYR A  23      11.890  67.870  49.170  1.00  0.00           C
ATOM    283  HB1 TYR A  23      11.790  66.960  49.800  1.00  0.00           H
ATOM    284  HB2 TYR A  23      10.910  68.350  49.390  1.00  0.00           H
ATOM    285  CG  TYR A  23      12.980  68.660  49.700  1.00  0.00           C
ATOM    286  CD1 TYR A  23      13.830  68.200  50.700  1.00  0.00           C
ATOM    287  HD1 TYR A  23      13.700  67.220  51.130  1.00  0.00           H
ATOM    288  CE1 TYR A  23      14.920  68.960  51.190  1.00  0.00           C
ATOM    289  HE1 TYR A  23      15.510  68.510  51.980  1.00  0.00           H
ATOM    290  CZ  TYR A  23      15.140  70.250  50.660  1.00  0.00           C
ATOM    291  OH  TYR A  23      16.300  70.950  51.030  1.00  0.00           O
ATOM    292  HH  TYR A  23      16.950  70.390  51.460  1.00  0.00           H
ATOM    293  CD2 TYR A  23      13.130  70.000  49.250  1.00  0.00           C
ATOM    294  HD2 TYR A  23      12.400  70.380  48.550  1.00  0.00           H
ATOM    295  CE2 TYR A  23      14.210  70.790  49.790  1.00  0.00           C
ATOM    296  HE2 TYR A  23      14.350  71.790  49.420  1.00  0.00           H
ATOM    297  C   TYR A  23      13.120  66.980  47.170  1.00  0.00           C
ATOM    298  O   TYR A  23      13.760  67.690  46.390  1.00  0.00           O
ATOM    299  N   PRO A  24      13.570  65.710  47.470  1.00  0.00           N
ATOM    300  CD  PRO A  24      13.080  64.720  48.490  1.00  0.00           C
ATOM    301  HD1 PRO A  24      12.010  64.420  48.370  1.00  0.00           H
ATOM    302  HD2 PRO A  24      13.320  65.350  49.370  1.00  0.00           H
ATOM    303  CA  PRO A  24      14.830  65.260  46.920  1.00  0.00           C
ATOM    304  HA  PRO A  24      15.540  66.020  47.220  1.00  0.00           H
ATOM    305  CB  PRO A  24      15.220  63.900  47.680  1.00  0.00           C
ATOM    306  HB1 PRO A  24      16.080  64.150  48.350  1.00  0.00           H
ATOM    307  HB2 PRO A  24      15.670  63.190  46.960  1.00  0.00           H
ATOM    308  CG  PRO A  24      13.940  63.450  48.430  1.00  0.00           C
ATOM    309  HG1 PRO A  24      13.440  62.580  47.930  1.00  0.00           H
ATOM    310  HG2 PRO A  24      14.220  63.000  49.410  1.00  0.00           H
ATOM    311  C   PRO A  24      14.780  65.060  45.440  1.00  0.00           C
ATOM    312  O   PRO A  24      15.770  65.170  44.730  1.00  0.00           O
ATOM    313  N   SER A  25      13.580  64.730  44.840  1.00  0.00           N
ATOM    314  HN  SER A  25      12.710  64.920  45.290  1.00  0.00           H
ATOM    315  CA  SER A  25      13.430  64.290  43.440  1.00  0.00           C
ATOM    316  HA  SER A  25      14.030  63.400  43.310  1.00  0.00           H
ATOM    317  CB  SER A  25      12.040  63.750  43.160  1.00  0.00           C
ATOM    318  HB1 SER A  25      11.240  64.520  43.100  1.00  0.00           H
ATOM    319  HB2 SER A  25      11.760  63.000  43.930  1.00  0.00           H
ATOM    320  OG  SER A  25      12.070  63.000  41.920  1.00  0.00           O
ATOM    321  HG1 SER A  25      11.660  63.600  41.290  1.00  0.00           H
ATOM    322  C   SER A  25      13.780  65.250  42.420  1.00  0.00           C
ATOM    323  O   SER A  25      13.180  66.330  42.400  1.00  0.00           O
ATOM    324  N   ALA A  26      14.880  64.950  41.680  1.00  0.00           N
ATOM    325  HN  ALA A  26      15.240  64.040  41.860  1.00  0.00           H
ATOM    326  CA  ALA A  26      15.560  65.840  40.770  1.00  0.00           C
ATOM    327  HA  ALA A  26      16.470  65.330  40.480  1.00  0.00           H
ATOM    328  CB  ALA A  26      14.650  66.000  39.610  1.00  0.00           C
ATOM    329  HB1 ALA A  26      15.130  66.530  38.760  1.00  0.00           H
ATOM    330  HB2 ALA A  26      13.790  66.650  39.870  1.00  0.00           H
ATOM    331  HB3 ALA A  26      14.360  65.020  39.190  1.00  0.00           H
ATOM    332  C   ALA A  26      16.010  67.200  41.370  1.00  0.00           C
ATOM    333  O   ALA A  26      16.100  68.140  40.530  1.00  0.00           O
ATOM    334  N   CYS A  27      16.260  67.320  42.700  1.00  0.00           N
ATOM    335  HN  CYS A  27      16.110  66.650  43.410  1.00  0.00           H
ATOM    336  CA  CYS A  27      16.710  68.530  43.320  1.00  0.00           C
ATOM    337  HA  CYS A  27      15.790  69.090  43.390  1.00  0.00           H
ATOM    338  CB  CYS A  27      17.160  68.200  44.740  1.00  0.00           C
ATOM    339  HB1 CYS A  27      17.920  67.390  44.750  1.00  0.00           H
ATOM    340  HB2 CYS A  27      16.220  67.830  45.200  1.00  0.00           H
ATOM    341  SG  CYS A  27      17.790  69.640  45.650  1.00  0.00           S
ATOM    342  HG1 CYS A  27      16.670  70.310  45.840  1.00  0.00           H
ATOM    343  C   CYS A  27      17.710  69.450  42.530  1.00  0.00           C
ATOM    344  O   CYS A  27      17.220  70.500  42.110  1.00  0.00           O
ATOM    345  N   PRO A  28      18.970  69.150  42.280  1.00  0.00           N
ATOM    346  CD  PRO A  28      19.600  67.930  42.620  1.00  0.00           C
ATOM    347  HD1 PRO A  28      19.000  67.030  42.360  1.00  0.00           H
ATOM    348  HD2 PRO A  28      19.860  67.980  43.700  1.00  0.00           H
ATOM    349  CA  PRO A  28      19.840  69.980  41.430  1.00  0.00           C
ATOM    350  HA  PRO A  28      19.800  71.010  41.750  1.00  0.00           H
ATOM    351  CB  PRO A  28      21.190  69.380  41.580  1.00  0.00           C
ATOM    352  HB1 PRO A  28      21.570  69.690  42.570  1.00  0.00           H
ATOM    353  HB2 PRO A  28      21.930  69.520  40.760  1.00  0.00           H
ATOM    354  CG  PRO A  28      20.940  67.860  41.890  1.00  0.00           C
ATOM    355  HG1 PRO A  28      20.720  67.320  40.950  1.00  0.00           H
ATOM    356  HG2 PRO A  28      21.790  67.470  42.500  1.00  0.00           H
ATOM    357  C   PRO A  28      19.540  69.920  39.910  1.00  0.00           C
ATOM    358  O   PRO A  28      20.000  70.790  39.130  1.00  0.00           O
ATOM    359  N   SER A  29      18.910  68.750  39.430  1.00  0.00           N
ATOM    360  HN  SER A  29      18.600  68.110  40.120  1.00  0.00           H
ATOM    361  CA  SER A  29      18.650  68.370  38.080  1.00  0.00           C
ATOM    362  HA  SER A  29      18.150  67.420  37.970  1.00  0.00           H
ATOM    363  CB  SER A  29      17.850  69.520  37.320  1.00  0.00           C
ATOM    364  HB1 SER A  29      17.970  70.530  37.750  1.00  0.00           H
ATOM    365  HB2 SER A  29      16.760  69.290  37.330  1.00  0.00           H
ATOM    366  OG  SER A  29      18.240  69.620  35.940  1.00  0.00           O
ATOM    367  HG1 SER A  29      19.170  69.830  35.980  1.00  0.00           H
ATOM    368  C   SER A  29      20.010  67.970  37.460  1.00  0.00           C
ATOM    369  O   SER A  29      20.620  68.520  36.500  1.00  0.00           O
ATOM    370  N   ALA A  30      20.700  66.990  38.170  1.00  0.00           N
ATOM    371  HN  ALA A  30      20.250  66.360  38.800  1.00  0.00           H
ATOM    372  CA  ALA A  30      22.040  66.530  37.860  1.00  0.00           C
ATOM    373  HA  ALA A  30      22.180  65.680  38.510  1.00  0.00           H
ATOM    374  CB  ALA A  30      22.330  66.040  36.370  1.00  0.00           C
ATOM    375  HB1 ALA A  30      22.210  66.890  35.660  1.00  0.00           H
ATOM    376  HB2 ALA A  30      21.590  65.250  36.100  1.00  0.00           H
ATOM    377  HB3 ALA A  30      23.390  65.730  36.250  1.00  0.00           H
ATOM    378  C   ALA A  30      23.150  67.390  38.370  1.00  0.00           C
ATOM    379  O   ALA A  30      23.480  68.490  37.900  1.00  0.00           O
ATOM    380  N   GLY A  31      23.660  66.930  39.500  1.00  0.00           N
ATOM    381  HN  GLY A  31      23.410  66.050  39.890  1.00  0.00           H
ATOM    382  CA  GLY A  31      24.720  67.690  40.230  1.00  0.00           C
ATOM    383  HA1 GLY A  31      24.840  67.300  41.230  1.00  0.00           H
ATOM    384  HA2 GLY A  31      24.450  68.730  40.310  1.00  0.00           H
ATOM    385  C   GLY A  31      26.030  67.760  39.510  1.00  0.00           C
ATOM    386  O   GLY A  31      26.430  66.890  38.690  1.00  0.00           O
ATOM    387  N   ALA A  32      26.860  68.800  39.810  1.00  0.00           N
ATOM    388  HN  ALA A  32      26.500  69.520  40.380  1.00  0.00           H
ATOM    389  CA  ALA A  32      28.130  69.100  39.140  1.00  0.00           C
ATOM    390  HA  ALA A  32      28.290  70.130  39.430  1.00  0.00           H
ATOM    391  CB  ALA A  32      29.280  68.470  39.960  1.00  0.00           C
ATOM    392  HB1 ALA A  32      29.140  67.380  40.070  1.00  0.00           H
ATOM    393  HB2 ALA A  32      29.240  68.910  40.980  1.00  0.00           H
ATOM    394  HB3 ALA A  32      30.260  68.800  39.550  1.00  0.00           H
ATOM    395  C   ALA A  32      28.170  69.040  37.620  1.00  0.00           C
ATOM    396  O   ALA A  32      27.190  69.510  36.980  1.00  0.00           O
ATOM    397  N   ASN A  33      29.220  68.410  37.000  1.00  0.00           N
ATOM    398  HN  ASN A  33      30.020  68.190  37.540  1.00  0.00           H
ATOM    399  CA  ASN A  33      29.160  68.210  35.540  1.00  0.00           C
ATOM    400  HA  ASN A  33      28.590  68.950  35.010  1.00  0.00           H
ATOM    401  CB  ASN A  33      30.610  68.410  34.940  1.00  0.00           C
ATOM    402  HB1 ASN A  33      30.610  68.490  33.830  1.00  0.00           H
ATOM    403  HB2 ASN A  33      31.190  67.570  35.380  1.00  0.00           H
ATOM    404  CG  ASN A  33      31.140  69.700  35.590  1.00  0.00           C
ATOM    405  OD1 ASN A  33      31.790  69.740  36.670  1.00  0.00           O
ATOM    406  ND2 ASN A  33      30.870  70.850  35.040  1.00  0.00           N
ATOM    407 HD22 ASN A  33      30.260  71.020  34.270  1.00  0.00           H
ATOM    408  C   ASN A  33      28.600  66.780  35.200  1.00  0.00           C
ATOM    409  O   ASN A  33      28.500  66.390  34.040  1.00  0.00           O
ATOM    410  N   ALA A  34      28.250  65.980  36.170  1.00  0.00           N
ATOM    411  HN  ALA A  34      28.500  66.240  37.100  1.00  0.00           H
ATOM    412  CA  ALA A  34      27.790  64.640  36.030  1.00  0.00           C
ATOM    413  HA  ALA A  34      27.570  64.170  36.980  1.00  0.00           H
ATOM    414  CB  ALA A  34      26.500  64.550  35.190  1.00  0.00           C
ATOM    415  HB1 ALA A  34      26.220  63.480  35.070  1.00  0.00           H
ATOM    416  HB2 ALA A  34      26.690  64.960  34.170  1.00  0.00           H
ATOM    417  HB3 ALA A  34      25.680  65.100  35.680  1.00  0.00           H
ATOM    418  C   ALA A  34      28.900  63.620  35.570  1.00  0.00           C
ATOM    419  O   ALA A  34      28.760  62.860  34.600  1.00  0.00           O
ATOM    420  N   SER A  35      30.080  63.790  36.130  1.00  0.00           N
ATOM    421  HN  SER A  35      30.290  64.430  36.860  1.00  0.00           H
ATOM    422  CA  SER A  35      31.270  63.060  35.570  1.00  0.00           C
ATOM    423  HA  SER A  35      31.050  62.530  34.660  1.00  0.00           H
ATOM    424  CB  SER A  35      32.370  64.050  35.060  1.00  0.00           C
ATOM    425  HB1 SER A  35      32.910  64.570  35.880  1.00  0.00           H
ATOM    426  HB2 SER A  35      32.040  64.820  34.330  1.00  0.00           H
ATOM    427  OG  SER A  35      33.400  63.380  34.400  1.00  0.00           O
ATOM    428  HG1 SER A  35      33.010  63.250  33.540  1.00  0.00           H
ATOM    429  C   SER A  35      31.870  62.160  36.650  1.00  0.00           C
ATOM    430  O   SER A  35      31.980  62.570  37.790  1.00  0.00           O
ATOM    431  N   GLY A  36      32.100  60.900  36.300  1.00  0.00           N
ATOM    432  HN  GLY A  36      31.940  60.740  35.330  1.00  0.00           H
ATOM    433  CA  GLY A  36      32.660  59.870  37.120  1.00  0.00           C
ATOM    434  HA1 GLY A  36      32.890  59.030  36.480  1.00  0.00           H
ATOM    435  HA2 GLY A  36      31.850  59.660  37.800  1.00  0.00           H
ATOM    436  C   GLY A  36      33.980  60.070  37.930  1.00  0.00           C
ATOM    437  O   GLY A  36      34.680  61.010  37.690  1.00  0.00           O
ATOM    438  N   PRO A  37      34.280  59.180  38.860  1.00  0.00           N
ATOM    439  CD  PRO A  37      33.390  58.040  39.350  1.00  0.00           C
ATOM    440  HD1 PRO A  37      33.420  57.190  38.640  1.00  0.00           H
ATOM    441  HD2 PRO A  37      32.370  58.400  39.550  1.00  0.00           H
ATOM    442  CA  PRO A  37      35.660  59.060  39.300  1.00  0.00           C
ATOM    443  HA  PRO A  37      35.850  59.880  39.980  1.00  0.00           H
ATOM    444  CB  PRO A  37      35.570  57.710  40.030  1.00  0.00           C
ATOM    445  HB1 PRO A  37      36.320  57.710  40.850  1.00  0.00           H
ATOM    446  HB2 PRO A  37      35.850  56.890  39.330  1.00  0.00           H
ATOM    447  CG  PRO A  37      34.130  57.590  40.540  1.00  0.00           C
ATOM    448  HG1 PRO A  37      33.890  56.580  40.950  1.00  0.00           H
ATOM    449  HG2 PRO A  37      33.830  58.260  41.370  1.00  0.00           H
ATOM    450  C   PRO A  37      36.820  59.070  38.150  1.00  0.00           C
ATOM    451  O   PRO A  37      36.720  58.160  37.280  1.00  0.00           O
ATOM    452  N   PRO A  38      37.850  59.940  38.190  1.00  0.00           N
ATOM    453  CD  PRO A  38      37.800  61.160  39.060  1.00  0.00           C
ATOM    454  HD1 PRO A  38      37.840  60.900  40.140  1.00  0.00           H
ATOM    455  HD2 PRO A  38      36.950  61.830  38.810  1.00  0.00           H
ATOM    456  CA  PRO A  38      38.890  59.950  37.190  1.00  0.00           C
ATOM    457  HA  PRO A  38      38.540  59.850  36.170  1.00  0.00           H
ATOM    458  CB  PRO A  38      39.390  61.450  37.350  1.00  0.00           C
ATOM    459  HB1 PRO A  38      38.800  62.180  36.760  1.00  0.00           H
ATOM    460  HB2 PRO A  38      40.460  61.670  37.110  1.00  0.00           H
ATOM    461  CG  PRO A  38      39.180  61.800  38.880  1.00  0.00           C
ATOM    462  HG1 PRO A  38      40.060  61.350  39.410  1.00  0.00           H
ATOM    463  HG2 PRO A  38      39.060  62.890  39.010  1.00  0.00           H
ATOM    464  C   PRO A  38      39.990  58.900  37.480  1.00  0.00           C
ATOM    465  O   PRO A  38      40.380  58.630  38.590  1.00  0.00           O
ATOM    466  N   GLY A  39      40.650  58.440  36.310  1.00  0.00           N
ATOM    467  HN  GLY A  39      40.420  58.970  35.500  1.00  0.00           H
ATOM    468  CA  GLY A  39      41.810  57.590  36.170  1.00  0.00           C
ATOM    469  HA1 GLY A  39      42.570  58.230  36.590  1.00  0.00           H
ATOM    470  HA2 GLY A  39      42.040  57.270  35.160  1.00  0.00           H
ATOM    471  C   GLY A  39      41.910  56.350  37.020  1.00  0.00           C
ATOM    472  O   GLY A  39      40.910  55.790  37.450  1.00  0.00           O
ATOM    473  N   ALA A  40      43.160  55.950  37.290  1.00  0.00           N
ATOM    474  HN  ALA A  40      43.800  56.590  36.890  1.00  0.00           H
ATOM    475  CA  ALA A  40      43.530  54.760  38.070  1.00  0.00           C
ATOM    476  HA  ALA A  40      43.110  53.870  37.630  1.00  0.00           H
ATOM    477  CB  ALA A  40      45.040  54.690  38.110  1.00  0.00           C
ATOM    478  HB1 ALA A  40      45.550  55.650  38.350  1.00  0.00           H
ATOM    479  HB2 ALA A  40      45.300  54.370  37.080  1.00  0.00           H
ATOM    480  HB3 ALA A  40      45.350  53.830  38.730  1.00  0.00           H
ATOM    481  C   ALA A  40      43.050  54.790  39.490  1.00  0.00           C
ATOM    482  O   ALA A  40      42.320  53.950  40.010  1.00  0.00           O
ATOM    483  N   ARG A  41      43.300  55.910  40.150  1.00  0.00           N
ATOM    484  HN  ARG A  41      43.870  56.690  39.890  1.00  0.00           H
ATOM    485  CA  ARG A  41      43.020  56.070  41.540  1.00  0.00           C
ATOM    486  HA  ARG A  41      42.130  55.550  41.860  1.00  0.00           H
ATOM    487  CB  ARG A  41      44.170  55.750  42.480  1.00  0.00           C
ATOM    488  HB1 ARG A  41      45.080  56.390  42.430  1.00  0.00           H
ATOM    489  HB2 ARG A  41      44.530  54.740  42.170  1.00  0.00           H
ATOM    490  CG  ARG A  41      43.690  55.600  43.960  1.00  0.00           C
ATOM    491  HG1 ARG A  41      42.880  54.850  44.030  1.00  0.00           H
ATOM    492  HG2 ARG A  41      43.300  56.560  44.350  1.00  0.00           H
ATOM    493  CD  ARG A  41      44.750  54.980  44.840  1.00  0.00           C
ATOM    494  HD1 ARG A  41      45.620  55.660  44.870  1.00  0.00           H
ATOM    495  HD2 ARG A  41      45.090  54.010  44.420  1.00  0.00           H
ATOM    496  NE  ARG A  41      44.210  54.710  46.210  1.00  0.00           N
ATOM    497  HE  ARG A  41      43.240  54.830  46.400  1.00  0.00           H
ATOM    498  CZ  ARG A  41      44.930  54.200  47.210  1.00  0.00           C
ATOM    499  NH1 ARG A  41      46.150  53.920  47.020  1.00  0.00           N
ATOM    500 HH11 ARG A  41      46.640  54.240  46.210  1.00  0.00           H
ATOM    501 HH12 ARG A  41      46.560  53.300  47.690  1.00  0.00           H
ATOM    502  NH2 ARG A  41      44.420  53.880  48.400  1.00  0.00           N
ATOM    503 HH21 ARG A  41      43.450  54.060  48.530  1.00  0.00           H
ATOM    504 HH22 ARG A  41      44.820  53.000  48.660  1.00  0.00           H
ATOM    505  C   ARG A  41      42.840  57.600  41.490  1.00  0.00           C
ATOM    506  O   ARG A  41      43.710  58.330  40.960  1.00  0.00           O
ATOM    507  N   SER A  42      41.730  58.070  42.040  1.00  0.00           N
ATOM    508  HN  SER A  42      40.970  57.510  42.380  1.00  0.00           H
ATOM    509  CA  SER A  42      41.360  59.400  42.450  1.00  0.00           C
ATOM    510  HA  SER A  42      41.650  60.110  41.690  1.00  0.00           H
ATOM    511  CB  SER A  42      39.820  59.480  42.520  1.00  0.00           C
ATOM    512  HB1 SER A  42      39.430  59.540  41.480  1.00  0.00           H
ATOM    513  HB2 SER A  42      39.520  60.440  42.990  1.00  0.00           H
ATOM    514  OG  SER A  42      39.200  58.380  43.220  1.00  0.00           O
ATOM    515  HG1 SER A  42      38.320  58.730  43.360  1.00  0.00           H
ATOM    516  C   SER A  42      41.990  59.820  43.710  1.00  0.00           C
ATOM    517  O   SER A  42      42.660  59.130  44.540  1.00  0.00           O
ATOM    518  N   ALA A  43      41.950  61.220  43.950  1.00  0.00           N
ATOM    519  HN  ALA A  43      41.650  61.910  43.290  1.00  0.00           H
ATOM    520  CA  ALA A  43      42.320  61.770  45.240  1.00  0.00           C
ATOM    521  HA  ALA A  43      43.390  61.610  45.340  1.00  0.00           H
ATOM    522  CB  ALA A  43      42.200  63.290  45.370  1.00  0.00           C
ATOM    523  HB1 ALA A  43      41.190  63.620  45.060  1.00  0.00           H
ATOM    524  HB2 ALA A  43      42.950  63.790  44.720  1.00  0.00           H
ATOM    525  HB3 ALA A  43      42.310  63.740  46.380  1.00  0.00           H
ATOM    526  C   ALA A  43      41.600  61.240  46.480  1.00  0.00           C
ATOM    527  O   ALA A  43      42.250  61.020  47.530  1.00  0.00           O
ATOM    528  N   SER A  44      40.280  61.110  46.460  1.00  0.00           N
ATOM    529  HN  SER A  44      39.670  61.380  45.720  1.00  0.00           H
ATOM    530  CA  SER A  44      39.430  60.560  47.550  1.00  0.00           C
ATOM    531  HA  SER A  44      39.500  61.150  48.460  1.00  0.00           H
ATOM    532  CB  SER A  44      37.960  60.720  47.280  1.00  0.00           C
ATOM    533  HB1 SER A  44      37.800  61.810  47.310  1.00  0.00           H
ATOM    534  HB2 SER A  44      37.350  60.180  48.030  1.00  0.00           H
ATOM    535  OG  SER A  44      37.550  60.290  45.950  1.00  0.00           O
ATOM    536  HG1 SER A  44      37.890  60.960  45.350  1.00  0.00           H
ATOM    537  C   SER A  44      39.780  59.130  47.930  1.00  0.00           C
ATOM    538  O   SER A  44      39.550  58.720  49.070  1.00  0.00           O
ATOM    539  N   SER A  45      40.260  58.300  46.940  1.00  0.00           N
ATOM    540  HN  SER A  45      40.360  58.720  46.040  1.00  0.00           H
ATOM    541  CA  SER A  45      40.690  56.940  47.070  1.00  0.00           C
ATOM    542  HA  SER A  45      40.030  56.530  47.820  1.00  0.00           H
ATOM    543  CB  SER A  45      40.630  56.080  45.790  1.00  0.00           C
ATOM    544  HB1 SER A  45      41.150  56.690  45.030  1.00  0.00           H
ATOM    545  HB2 SER A  45      39.580  55.920  45.450  1.00  0.00           H
ATOM    546  OG  SER A  45      41.300  54.800  45.800  1.00  0.00           O
ATOM    547  HG1 SER A  45      40.660  54.100  45.930  1.00  0.00           H
ATOM    548  C   SER A  45      42.010  56.850  47.890  1.00  0.00           C
ATOM    549  O   SER A  45      42.260  55.960  48.690  1.00  0.00           O
ATOM    550  N   LEU A  46      42.990  57.750  47.630  1.00  0.00           N
ATOM    551  HN  LEU A  46      42.810  58.480  46.970  1.00  0.00           H
ATOM    552  CA  LEU A  46      44.140  57.870  48.520  1.00  0.00           C
ATOM    553  HA  LEU A  46      44.500  56.900  48.820  1.00  0.00           H
ATOM    554  CB  LEU A  46      45.320  58.750  47.890  1.00  0.00           C
ATOM    555  HB1 LEU A  46      44.780  59.660  47.560  1.00  0.00           H
ATOM    556  HB2 LEU A  46      45.740  58.290  46.970  1.00  0.00           H
ATOM    557  CG  LEU A  46      46.610  59.020  48.730  1.00  0.00           C
ATOM    558  HG  LEU A  46      46.220  59.260  49.740  1.00  0.00           H
ATOM    559  CD1 LEU A  46      47.390  57.720  48.860  1.00  0.00           C
ATOM    560 HD11 LEU A  46      48.420  57.840  49.270  1.00  0.00           H
ATOM    561 HD12 LEU A  46      47.340  57.290  47.840  1.00  0.00           H
ATOM    562 HD13 LEU A  46      46.850  57.010  49.520  1.00  0.00           H
ATOM    563  CD2 LEU A  46      47.420  60.180  48.050  1.00  0.00           C
ATOM    564 HD21 LEU A  46      46.730  61.040  47.930  1.00  0.00           H
ATOM    565 HD22 LEU A  46      47.850  59.860  47.080  1.00  0.00           H
ATOM    566 HD23 LEU A  46      48.190  60.510  48.770  1.00  0.00           H
ATOM    567  C   LEU A  46      43.740  58.470  49.820  1.00  0.00           C
ATOM    568  O   LEU A  46      44.010  57.960  50.910  1.00  0.00           O
ATOM    569  N   ALA A  47      42.890  59.510  49.850  1.00  0.00           N
ATOM    570  HN  ALA A  47      42.670  59.990  49.000  1.00  0.00           H
ATOM    571  CA  ALA A  47      42.350  60.090  51.110  1.00  0.00           C
ATOM    572  HA  ALA A  47      43.240  60.490  51.580  1.00  0.00           H
ATOM    573  CB  ALA A  47      41.340  61.270  50.890  1.00  0.00           C
ATOM    574  HB1 ALA A  47      40.930  61.630  51.860  1.00  0.00           H
ATOM    575  HB2 ALA A  47      40.440  61.050  50.290  1.00  0.00           H
ATOM    576  HB3 ALA A  47      41.890  62.140  50.440  1.00  0.00           H
ATOM    577  C   ALA A  47      41.650  59.170  52.150  1.00  0.00           C
ATOM    578  O   ALA A  47      41.940  59.290  53.350  1.00  0.00           O
ATOM    579  N   LEU A  48      40.860  58.100  51.700  1.00  0.00           N
ATOM    580  HN  LEU A  48      40.640  57.980  50.740  1.00  0.00           H
ATOM    581  CA  LEU A  48      40.350  57.080  52.630  1.00  0.00           C
ATOM    582  HA  LEU A  48      39.880  57.550  53.480  1.00  0.00           H
ATOM    583  CB  LEU A  48      39.220  56.110  52.100  1.00  0.00           C
ATOM    584  HB1 LEU A  48      39.630  55.510  51.260  1.00  0.00           H
ATOM    585  HB2 LEU A  48      38.360  56.710  51.740  1.00  0.00           H
ATOM    586  CG  LEU A  48      38.630  55.050  53.160  1.00  0.00           C
ATOM    587  HG  LEU A  48      39.470  54.400  53.480  1.00  0.00           H
ATOM    588  CD1 LEU A  48      38.030  55.730  54.370  1.00  0.00           C
ATOM    589 HD11 LEU A  48      37.400  56.610  54.100  1.00  0.00           H
ATOM    590 HD12 LEU A  48      38.820  56.140  55.040  1.00  0.00           H
ATOM    591 HD13 LEU A  48      37.480  55.040  55.040  1.00  0.00           H
ATOM    592  CD2 LEU A  48      37.640  54.240  52.400  1.00  0.00           C
ATOM    593 HD21 LEU A  48      38.120  53.920  51.450  1.00  0.00           H
ATOM    594 HD22 LEU A  48      36.710  54.820  52.180  1.00  0.00           H
ATOM    595 HD23 LEU A  48      37.240  53.320  52.880  1.00  0.00           H
ATOM    596  C   LEU A  48      41.510  56.300  53.320  1.00  0.00           C
ATOM    597  O   LEU A  48      41.700  55.980  54.490  1.00  0.00           O
ATOM    598  N   ALA A  49      42.410  55.880  52.480  1.00  0.00           N
ATOM    599  HN  ALA A  49      42.480  56.340  51.590  1.00  0.00           H
ATOM    600  CA  ALA A  49      43.620  55.310  52.920  1.00  0.00           C
ATOM    601  HA  ALA A  49      43.340  54.400  53.440  1.00  0.00           H
ATOM    602  CB  ALA A  49      44.540  54.910  51.740  1.00  0.00           C
ATOM    603  HB1 ALA A  49      45.400  54.330  52.130  1.00  0.00           H
ATOM    604  HB2 ALA A  49      44.990  55.770  51.200  1.00  0.00           H
ATOM    605  HB3 ALA A  49      44.070  54.270  50.960  1.00  0.00           H
ATOM    606  C   ALA A  49      44.470  56.190  53.860  1.00  0.00           C
ATOM    607  O   ALA A  49      44.940  55.700  54.890  1.00  0.00           O
ATOM    608  N   ILE A  50      44.760  57.470  53.560  1.00  0.00           N
ATOM    609  HN  ILE A  50      44.540  57.650  52.610  1.00  0.00           H
ATOM    610  CA  ILE A  50      45.430  58.500  54.470  1.00  0.00           C
ATOM    611  HA  ILE A  50      46.410  58.120  54.730  1.00  0.00           H
ATOM    612  CB  ILE A  50      45.650  59.880  53.890  1.00  0.00           C
ATOM    613  HB  ILE A  50      44.660  60.340  53.690  1.00  0.00           H
ATOM    614  CG2 ILE A  50      46.300  60.840  54.970  1.00  0.00           C
ATOM    615 HG21 ILE A  50      45.740  60.900  55.930  1.00  0.00           H
ATOM    616 HG22 ILE A  50      46.250  61.870  54.540  1.00  0.00           H
ATOM    617 HG23 ILE A  50      47.370  60.580  55.110  1.00  0.00           H
ATOM    618  CG1 ILE A  50      46.520  59.980  52.630  1.00  0.00           C
ATOM    619 HG11 ILE A  50      46.170  59.260  51.850  1.00  0.00           H
ATOM    620 HG12 ILE A  50      47.590  59.780  52.840  1.00  0.00           H
ATOM    621  CD  ILE A  50      46.300  61.330  51.890  1.00  0.00           C
ATOM    622  HD1 ILE A  50      45.590  61.230  51.040  1.00  0.00           H
ATOM    623  HD2 ILE A  50      47.290  61.650  51.510  1.00  0.00           H
ATOM    624  HD3 ILE A  50      45.860  62.070  52.600  1.00  0.00           H
ATOM    625  C   ILE A  50      44.630  58.640  55.760  1.00  0.00           C
ATOM    626  O   ILE A  50      45.210  58.620  56.870  1.00  0.00           O
ATOM    627  N   ALA A  51      43.310  58.720  55.710  1.00  0.00           N
ATOM    628  HN  ALA A  51      43.010  58.830  54.770  1.00  0.00           H
ATOM    629  CA  ALA A  51      42.480  58.770  56.910  1.00  0.00           C
ATOM    630  HA  ALA A  51      42.750  59.610  57.540  1.00  0.00           H
ATOM    631  CB  ALA A  51      41.050  58.990  56.380  1.00  0.00           C
ATOM    632  HB1 ALA A  51      40.810  58.130  55.710  1.00  0.00           H
ATOM    633  HB2 ALA A  51      40.920  59.890  55.740  1.00  0.00           H
ATOM    634  HB3 ALA A  51      40.410  59.130  57.280  1.00  0.00           H
ATOM    635  C   ALA A  51      42.580  57.480  57.830  1.00  0.00           C
ATOM    636  O   ALA A  51      42.810  57.580  59.030  1.00  0.00           O
ATOM    637  N   ILE A  52      42.440  56.280  57.180  1.00  0.00           N
ATOM    638  HN  ILE A  52      42.100  56.260  56.250  1.00  0.00           H
ATOM    639  CA  ILE A  52      42.510  54.960  57.770  1.00  0.00           C
ATOM    640  HA  ILE A  52      41.840  54.850  58.610  1.00  0.00           H
ATOM    641  CB  ILE A  52      42.290  53.760  56.750  1.00  0.00           C
ATOM    642  HB  ILE A  52      42.810  53.900  55.770  1.00  0.00           H
ATOM    643  CG2 ILE A  52      42.690  52.400  57.400  1.00  0.00           C
ATOM    644 HG21 ILE A  52      43.800  52.410  57.350  1.00  0.00           H
ATOM    645 HG22 ILE A  52      42.260  51.570  56.800  1.00  0.00           H
ATOM    646 HG23 ILE A  52      42.350  52.330  58.460  1.00  0.00           H
ATOM    647  CG1 ILE A  52      40.790  53.810  56.410  1.00  0.00           C
ATOM    648 HG11 ILE A  52      40.550  53.110  55.580  1.00  0.00           H
ATOM    649 HG12 ILE A  52      40.560  54.760  55.880  1.00  0.00           H
ATOM    650  CD  ILE A  52      39.810  53.700  57.610  1.00  0.00           C
ATOM    651  HD1 ILE A  52      39.820  54.520  58.360  1.00  0.00           H
ATOM    652  HD2 ILE A  52      40.040  52.740  58.110  1.00  0.00           H
ATOM    653  HD3 ILE A  52      38.750  53.840  57.340  1.00  0.00           H
ATOM    654  C   ILE A  52      43.900  54.780  58.410  1.00  0.00           C
ATOM    655  O   ILE A  52      44.030  54.260  59.510  1.00  0.00           O
ATOM    656  N   THR A  53      44.950  55.210  57.660  1.00  0.00           N
ATOM    657  HN  THR A  53      44.760  55.410  56.700  1.00  0.00           H
ATOM    658  CA  THR A  53      46.290  55.230  58.140  1.00  0.00           C
ATOM    659  HA  THR A  53      46.320  54.190  58.410  1.00  0.00           H
ATOM    660  CB  THR A  53      47.300  55.670  57.040  1.00  0.00           C
ATOM    661  HB  THR A  53      47.120  56.690  56.650  1.00  0.00           H
ATOM    662  OG1 THR A  53      47.190  54.810  55.880  1.00  0.00           O
ATOM    663  HG1 THR A  53      46.390  55.100  55.440  1.00  0.00           H
ATOM    664  CG2 THR A  53      48.760  55.650  57.620  1.00  0.00           C
ATOM    665 HG21 THR A  53      49.030  56.450  58.340  1.00  0.00           H
ATOM    666 HG22 THR A  53      49.520  55.710  56.820  1.00  0.00           H
ATOM    667 HG23 THR A  53      49.030  54.670  58.070  1.00  0.00           H
ATOM    668  C   THR A  53      46.550  56.040  59.390  1.00  0.00           C
ATOM    669  O   THR A  53      47.320  55.700  60.340  1.00  0.00           O
ATOM    670  N   ALA A  54      46.000  57.260  59.510  1.00  0.00           N
ATOM    671  HN  ALA A  54      45.490  57.640  58.750  1.00  0.00           H
ATOM    672  CA  ALA A  54      46.170  58.080  60.670  1.00  0.00           C
ATOM    673  HA  ALA A  54      47.230  58.220  60.820  1.00  0.00           H
ATOM    674  CB  ALA A  54      45.330  59.430  60.510  1.00  0.00           C
ATOM    675  HB1 ALA A  54      44.260  59.140  60.550  1.00  0.00           H
ATOM    676  HB2 ALA A  54      45.600  59.650  59.450  1.00  0.00           H
ATOM    677  HB3 ALA A  54      45.680  60.240  61.190  1.00  0.00           H
ATOM    678  C   ALA A  54      45.690  57.360  61.960  1.00  0.00           C
ATOM    679  O   ALA A  54      46.340  57.400  62.980  1.00  0.00           O
ATOM    680  N   LEU A  55      44.460  56.710  61.990  1.00  0.00           N
ATOM    681  HN  LEU A  55      43.770  56.960  61.310  1.00  0.00           H
ATOM    682  CA  LEU A  55      44.180  55.760  62.980  1.00  0.00           C
ATOM    683  HA  LEU A  55      44.130  56.270  63.930  1.00  0.00           H
ATOM    684  CB  LEU A  55      42.770  55.160  62.720  1.00  0.00           C
ATOM    685  HB1 LEU A  55      42.450  54.410  63.470  1.00  0.00           H
ATOM    686  HB2 LEU A  55      42.870  54.670  61.730  1.00  0.00           H
ATOM    687  CG  LEU A  55      41.610  56.180  62.880  1.00  0.00           C
ATOM    688  HG  LEU A  55      41.860  57.060  62.240  1.00  0.00           H
ATOM    689  CD1 LEU A  55      40.300  55.650  62.220  1.00  0.00           C
ATOM    690 HD11 LEU A  55      40.240  54.570  62.450  1.00  0.00           H
ATOM    691 HD12 LEU A  55      40.410  55.710  61.120  1.00  0.00           H
ATOM    692 HD13 LEU A  55      39.410  56.250  62.530  1.00  0.00           H
ATOM    693  CD2 LEU A  55      41.250  56.690  64.320  1.00  0.00           C
ATOM    694 HD21 LEU A  55      40.440  57.450  64.320  1.00  0.00           H
ATOM    695 HD22 LEU A  55      42.210  57.080  64.720  1.00  0.00           H
ATOM    696 HD23 LEU A  55      40.910  55.830  64.940  1.00  0.00           H
ATOM    697  C   LEU A  55      45.090  54.590  63.100  1.00  0.00           C
ATOM    698  O   LEU A  55      45.460  54.230  64.220  1.00  0.00           O
ATOM    699  N   TYR A  56      45.540  53.870  62.010  1.00  0.00           N
ATOM    700  HN  TYR A  56      45.320  54.170  61.090  1.00  0.00           H
ATOM    701  CA  TYR A  56      46.360  52.640  62.180  1.00  0.00           C
ATOM    702  HA  TYR A  56      45.880  51.960  62.850  1.00  0.00           H
ATOM    703  CB  TYR A  56      46.650  51.930  60.820  1.00  0.00           C
ATOM    704  HB1 TYR A  56      47.610  51.370  60.850  1.00  0.00           H
ATOM    705  HB2 TYR A  56      46.690  52.740  60.060  1.00  0.00           H
ATOM    706  CG  TYR A  56      45.610  51.020  60.350  1.00  0.00           C
ATOM    707  CD1 TYR A  56      44.270  51.120  60.710  1.00  0.00           C
ATOM    708  HD1 TYR A  56      43.920  51.840  61.440  1.00  0.00           H
ATOM    709  CE1 TYR A  56      43.320  50.300  60.150  1.00  0.00           C
ATOM    710  HE1 TYR A  56      42.300  50.400  60.460  1.00  0.00           H
ATOM    711  CZ  TYR A  56      43.730  49.270  59.300  1.00  0.00           C
ATOM    712  OH  TYR A  56      42.780  48.550  58.640  1.00  0.00           O
ATOM    713  HH  TYR A  56      43.230  47.840  58.170  1.00  0.00           H
ATOM    714  CD2 TYR A  56      45.980  49.910  59.550  1.00  0.00           C
ATOM    715  HD2 TYR A  56      47.040  49.810  59.370  1.00  0.00           H
ATOM    716  CE2 TYR A  56      45.050  49.020  59.050  1.00  0.00           C
ATOM    717  HE2 TYR A  56      45.440  48.230  58.410  1.00  0.00           H
ATOM    718  C   TYR A  56      47.630  52.960  62.850  1.00  0.00           C
ATOM    719  O   TYR A  56      48.060  52.140  63.670  1.00  0.00           O
ATOM    720  N   SER A  57      48.270  54.110  62.560  1.00  0.00           N
ATOM    721  HN  SER A  57      47.860  54.710  61.880  1.00  0.00           H
ATOM    722  CA  SER A  57      49.450  54.640  63.140  1.00  0.00           C
ATOM    723  HA  SER A  57      50.240  53.910  63.100  1.00  0.00           H
ATOM    724  CB  SER A  57      49.820  55.920  62.420  1.00  0.00           C
ATOM    725  HB1 SER A  57      50.790  56.320  62.780  1.00  0.00           H
ATOM    726  HB2 SER A  57      48.970  56.630  62.450  1.00  0.00           H
ATOM    727  OG  SER A  57      50.170  55.630  61.050  1.00  0.00           O
ATOM    728  HG1 SER A  57      49.430  55.740  60.450  1.00  0.00           H
ATOM    729  C   SER A  57      49.340  55.040  64.660  1.00  0.00           C
ATOM    730  O   SER A  57      50.210  54.780  65.500  1.00  0.00           O
ATOM    731  N   ALA A  58      48.170  55.590  65.010  1.00  0.00           N
ATOM    732  HN  ALA A  58      47.420  55.650  64.350  1.00  0.00           H
ATOM    733  CA  ALA A  58      47.790  55.970  66.330  1.00  0.00           C
ATOM    734  HA  ALA A  58      48.690  56.450  66.670  1.00  0.00           H
ATOM    735  CB  ALA A  58      46.780  57.090  66.400  1.00  0.00           C
ATOM    736  HB1 ALA A  58      45.820  56.820  65.910  1.00  0.00           H
ATOM    737  HB2 ALA A  58      47.240  57.980  65.920  1.00  0.00           H
ATOM    738  HB3 ALA A  58      46.480  57.340  67.440  1.00  0.00           H
ATOM    739  C   ALA A  58      47.520  54.780  67.190  1.00  0.00           C
ATOM    740  O   ALA A  58      47.850  54.720  68.380  1.00  0.00           O
ATOM    741  N   VAL A  59      46.890  53.730  66.660  1.00  0.00           N
ATOM    742  HN  VAL A  59      46.560  53.670  65.720  1.00  0.00           H
ATOM    743  CA  VAL A  59      46.540  52.540  67.420  1.00  0.00           C
ATOM    744  HA  VAL A  59      46.250  52.810  68.420  1.00  0.00           H
ATOM    745  CB  VAL A  59      45.410  51.730  66.750  1.00  0.00           C
ATOM    746  HB  VAL A  59      45.780  51.500  65.730  1.00  0.00           H
ATOM    747  CG1 VAL A  59      45.080  50.390  67.420  1.00  0.00           C
ATOM    748 HG11 VAL A  59      45.960  49.720  67.530  1.00  0.00           H
ATOM    749 HG12 VAL A  59      44.420  49.830  66.730  1.00  0.00           H
ATOM    750 HG13 VAL A  59      44.610  50.470  68.420  1.00  0.00           H
ATOM    751  CG2 VAL A  59      44.140  52.610  66.810  1.00  0.00           C
ATOM    752 HG21 VAL A  59      43.210  52.070  66.530  1.00  0.00           H
ATOM    753 HG22 VAL A  59      44.320  53.530  66.220  1.00  0.00           H
ATOM    754 HG23 VAL A  59      44.010  52.910  67.880  1.00  0.00           H
ATOM    755  C   VAL A  59      47.750  51.660  67.620  1.00  0.00           C
ATOM    756  O   VAL A  59      47.870  50.960  68.650  1.00  0.00           O
ATOM    757  N   CYS A  60      48.720  51.710  66.660  1.00  0.00           N
ATOM    758  HN  CYS A  60      48.470  52.150  65.800  1.00  0.00           H
ATOM    759  CA  CYS A  60      49.980  51.020  66.780  1.00  0.00           C
ATOM    760  HA  CYS A  60      49.800  49.990  67.030  1.00  0.00           H
ATOM    761  CB  CYS A  60      50.800  50.980  65.390  1.00  0.00           C
ATOM    762  HB1 CYS A  60      51.110  52.030  65.180  1.00  0.00           H
ATOM    763  HB2 CYS A  60      50.120  50.750  64.540  1.00  0.00           H
ATOM    764  SG  CYS A  60      52.230  49.860  65.420  1.00  0.00           S
ATOM    765  HG1 CYS A  60      51.470  48.810  65.140  1.00  0.00           H
ATOM    766  C   CYS A  60      50.850  51.670  67.800  1.00  0.00           C
ATOM    767  O   CYS A  60      51.430  50.930  68.610  1.00  0.00           O
ATOM    768  N   ALA A  61      50.960  53.010  67.770  1.00  0.00           N
ATOM    769  HN  ALA A  61      50.590  53.520  67.000  1.00  0.00           H
ATOM    770  CA  ALA A  61      51.820  53.790  68.670  1.00  0.00           C
ATOM    771  HA  ALA A  61      52.820  53.390  68.600  1.00  0.00           H
ATOM    772  CB  ALA A  61      51.840  55.270  68.280  1.00  0.00           C
ATOM    773  HB1 ALA A  61      50.840  55.740  68.430  1.00  0.00           H
ATOM    774  HB2 ALA A  61      52.200  55.410  67.240  1.00  0.00           H
ATOM    775  HB3 ALA A  61      52.500  55.790  69.010  1.00  0.00           H
ATOM    776  C   ALA A  61      51.450  53.620  70.170  1.00  0.00           C
ATOM    777  O   ALA A  61      52.330  53.250  70.970  1.00  0.00           O
ATOM    778  N   VAL A  62      50.190  53.740  70.530  1.00  0.00           N
ATOM    779  HN  VAL A  62      49.590  54.100  69.810  1.00  0.00           H
ATOM    780  CA  VAL A  62      49.590  53.390  71.800  1.00  0.00           C
ATOM    781  HA  VAL A  62      50.230  53.840  72.550  1.00  0.00           H
ATOM    782  CB  VAL A  62      48.090  53.830  71.920  1.00  0.00           C
ATOM    783  HB  VAL A  62      47.490  53.340  71.120  1.00  0.00           H
ATOM    784  CG1 VAL A  62      47.470  53.390  73.290  1.00  0.00           C
ATOM    785 HG11 VAL A  62      48.280  53.350  74.050  1.00  0.00           H
ATOM    786 HG12 VAL A  62      47.040  52.370  73.240  1.00  0.00           H
ATOM    787 HG13 VAL A  62      46.710  54.070  73.720  1.00  0.00           H
ATOM    788  CG2 VAL A  62      47.870  55.330  71.890  1.00  0.00           C
ATOM    789 HG21 VAL A  62      48.380  56.000  72.620  1.00  0.00           H
ATOM    790 HG22 VAL A  62      46.770  55.450  71.980  1.00  0.00           H
ATOM    791 HG23 VAL A  62      48.040  55.710  70.860  1.00  0.00           H
ATOM    792  C   VAL A  62      49.680  51.870  72.140  1.00  0.00           C
ATOM    793  O   VAL A  62      50.010  51.400  73.240  1.00  0.00           O
ATOM    794  N   GLY A  63      49.210  51.030  71.220  1.00  0.00           N
ATOM    795  HN  GLY A  63      48.960  51.360  70.320  1.00  0.00           H
ATOM    796  CA  GLY A  63      48.860  49.640  71.480  1.00  0.00           C
ATOM    797  HA1 GLY A  63      48.040  49.350  70.830  1.00  0.00           H
ATOM    798  HA2 GLY A  63      48.410  49.510  72.460  1.00  0.00           H
ATOM    799  C   GLY A  63      49.950  48.610  71.310  1.00  0.00           C
ATOM    800  O   GLY A  63      49.870  47.650  72.020  1.00  0.00           O
ATOM    801  N   LEU A  64      51.070  48.880  70.640  1.00  0.00           N
ATOM    802  HN  LEU A  64      51.220  49.690  70.060  1.00  0.00           H
ATOM    803  CA  LEU A  64      52.230  48.060  70.670  1.00  0.00           C
ATOM    804  HA  LEU A  64      52.030  47.030  70.950  1.00  0.00           H
ATOM    805  CB  LEU A  64      52.970  48.150  69.330  1.00  0.00           C
ATOM    806  HB1 LEU A  64      52.990  49.240  69.110  1.00  0.00           H
ATOM    807  HB2 LEU A  64      52.270  47.610  68.660  1.00  0.00           H
ATOM    808  CG  LEU A  64      54.410  47.480  69.270  1.00  0.00           C
ATOM    809  HG  LEU A  64      55.160  47.990  69.920  1.00  0.00           H
ATOM    810  CD1 LEU A  64      54.290  46.030  69.700  1.00  0.00           C
ATOM    811 HD11 LEU A  64      53.920  45.820  70.720  1.00  0.00           H
ATOM    812 HD12 LEU A  64      55.260  45.510  69.530  1.00  0.00           H
ATOM    813 HD13 LEU A  64      53.590  45.580  68.970  1.00  0.00           H
ATOM    814  CD2 LEU A  64      55.040  47.600  67.830  1.00  0.00           C
ATOM    815 HD21 LEU A  64      55.550  48.570  67.640  1.00  0.00           H
ATOM    816 HD22 LEU A  64      54.330  47.370  67.010  1.00  0.00           H
ATOM    817 HD23 LEU A  64      55.820  46.820  67.750  1.00  0.00           H
ATOM    818  C   LEU A  64      53.150  48.560  71.810  1.00  0.00           C
ATOM    819  O   LEU A  64      53.630  47.740  72.580  1.00  0.00           O
ATOM    820  N   LEU A  65      53.360  49.930  71.920  1.00  0.00           N
ATOM    821  HN  LEU A  65      53.060  50.630  71.270  1.00  0.00           H
ATOM    822  CA  LEU A  65      54.180  50.410  73.050  1.00  0.00           C
ATOM    823  HA  LEU A  65      55.070  49.810  72.980  1.00  0.00           H
ATOM    824  CB  LEU A  65      54.620  51.910  72.830  1.00  0.00           C
ATOM    825  HB1 LEU A  65      53.670  52.480  72.770  1.00  0.00           H
ATOM    826  HB2 LEU A  65      55.090  51.920  71.820  1.00  0.00           H
ATOM    827  CG  LEU A  65      55.490  52.490  73.890  1.00  0.00           C
ATOM    828  HG  LEU A  65      54.840  52.500  74.790  1.00  0.00           H
ATOM    829  CD1 LEU A  65      56.770  51.750  74.280  1.00  0.00           C
ATOM    830 HD11 LEU A  65      56.560  50.690  74.520  1.00  0.00           H
ATOM    831 HD12 LEU A  65      57.320  52.200  75.130  1.00  0.00           H
ATOM    832 HD13 LEU A  65      57.460  51.740  73.410  1.00  0.00           H
ATOM    833  CD2 LEU A  65      55.820  54.000  73.650  1.00  0.00           C
ATOM    834 HD21 LEU A  65      56.450  54.370  74.490  1.00  0.00           H
ATOM    835 HD22 LEU A  65      54.930  54.640  73.500  1.00  0.00           H
ATOM    836 HD23 LEU A  65      56.490  54.000  72.760  1.00  0.00           H
ATOM    837  C   LEU A  65      53.580  50.160  74.340  1.00  0.00           C
ATOM    838  O   LEU A  65      54.220  49.890  75.340  1.00  0.00           O
ATOM    839  N   GLY A  66      52.190  50.130  74.520  1.00  0.00           N
ATOM    840  HN  GLY A  66      51.600  50.450  73.780  1.00  0.00           H
ATOM    841  CA  GLY A  66      51.410  49.900  75.750  1.00  0.00           C
ATOM    842  HA1 GLY A  66      50.370  50.120  75.590  1.00  0.00           H
ATOM    843  HA2 GLY A  66      51.800  50.520  76.550  1.00  0.00           H
ATOM    844  C   GLY A  66      51.440  48.550  76.190  1.00  0.00           C
ATOM    845  O   GLY A  66      51.880  48.160  77.260  1.00  0.00           O
ATOM    846  N   ASN A  67      50.990  47.690  75.320  1.00  0.00           N
ATOM    847  HN  ASN A  67      50.800  47.980  74.390  1.00  0.00           H
ATOM    848  CA  ASN A  67      50.910  46.260  75.690  1.00  0.00           C
ATOM    849  HA  ASN A  67      50.480  46.210  76.680  1.00  0.00           H
ATOM    850  CB  ASN A  67      49.990  45.510  74.760  1.00  0.00           C
ATOM    851  HB1 ASN A  67      49.950  44.440  75.050  1.00  0.00           H
ATOM    852  HB2 ASN A  67      50.310  45.570  73.700  1.00  0.00           H
ATOM    853  CG  ASN A  67      48.520  46.010  74.920  1.00  0.00           C
ATOM    854  OD1 ASN A  67      47.960  45.860  76.050  1.00  0.00           O
ATOM    855  ND2 ASN A  67      47.950  46.450  73.760  1.00  0.00           N
ATOM    856 HD21 ASN A  67      46.990  46.730  73.700  1.00  0.00           H
ATOM    857 HD22 ASN A  67      48.520  46.690  72.980  1.00  0.00           H
ATOM    858  C   ASN A  67      52.240  45.580  75.930  1.00  0.00           C
ATOM    859  O   ASN A  67      52.460  44.820  76.850  1.00  0.00           O
ATOM    860  N   VAL A  68      53.370  45.840  75.150  1.00  0.00           N
ATOM    861  HN  VAL A  68      53.360  46.520  74.420  1.00  0.00           H
ATOM    862  CA  VAL A  68      54.690  45.360  75.450  1.00  0.00           C
ATOM    863  HA  VAL A  68      54.430  44.330  75.630  1.00  0.00           H
ATOM    864  CB  VAL A  68      55.710  45.510  74.350  1.00  0.00           C
ATOM    865  HB  VAL A  68      55.620  46.570  74.020  1.00  0.00           H
ATOM    866  CG1 VAL A  68      57.150  45.180  74.730  1.00  0.00           C
ATOM    867 HG11 VAL A  68      57.890  45.300  73.910  1.00  0.00           H
ATOM    868 HG12 VAL A  68      57.340  44.250  75.310  1.00  0.00           H
ATOM    869 HG13 VAL A  68      57.510  45.930  75.480  1.00  0.00           H
ATOM    870  CG2 VAL A  68      55.400  44.610  73.140  1.00  0.00           C
ATOM    871 HG21 VAL A  68      54.310  44.590  72.940  1.00  0.00           H
ATOM    872 HG22 VAL A  68      55.820  43.590  73.270  1.00  0.00           H
ATOM    873 HG23 VAL A  68      55.920  45.050  72.270  1.00  0.00           H
ATOM    874  C   VAL A  68      55.280  45.840  76.760  1.00  0.00           C
ATOM    875  O   VAL A  68      55.850  45.110  77.560  1.00  0.00           O
ATOM    876  N   LEU A  69      54.970  47.100  77.130  1.00  0.00           N
ATOM    877  HN  LEU A  69      54.430  47.630  76.480  1.00  0.00           H
ATOM    878  CA  LEU A  69      55.250  47.780  78.450  1.00  0.00           C
ATOM    879  HA  LEU A  69      56.300  47.580  78.550  1.00  0.00           H
ATOM    880  CB  LEU A  69      54.880  49.260  78.080  1.00  0.00           C
ATOM    881  HB1 LEU A  69      53.910  49.290  77.530  1.00  0.00           H
ATOM    882  HB2 LEU A  69      55.670  49.480  77.320  1.00  0.00           H
ATOM    883  CG  LEU A  69      55.030  50.320  79.190  1.00  0.00           C
ATOM    884  HG  LEU A  69      54.200  50.130  79.910  1.00  0.00           H
ATOM    885  CD1 LEU A  69      56.410  50.250  79.790  1.00  0.00           C
ATOM    886 HD11 LEU A  69      57.120  50.420  78.950  1.00  0.00           H
ATOM    887 HD12 LEU A  69      56.560  49.230  80.210  1.00  0.00           H
ATOM    888 HD13 LEU A  69      56.530  50.980  80.620  1.00  0.00           H
ATOM    889  CD2 LEU A  69      54.800  51.690  78.670  1.00  0.00           C
ATOM    890 HD21 LEU A  69      55.290  52.380  79.390  1.00  0.00           H
ATOM    891 HD22 LEU A  69      53.700  51.840  78.630  1.00  0.00           H
ATOM    892 HD23 LEU A  69      55.240  51.920  77.670  1.00  0.00           H
ATOM    893  C   LEU A  69      54.490  47.220  79.640  1.00  0.00           C
ATOM    894  O   LEU A  69      55.050  46.880  80.620  1.00  0.00           O
ATOM    895  N   VAL A  70      53.120  46.990  79.420  1.00  0.00           N
ATOM    896  HN  VAL A  70      52.580  47.240  78.620  1.00  0.00           H
ATOM    897  CA  VAL A  70      52.250  46.270  80.360  1.00  0.00           C
ATOM    898  HA  VAL A  70      52.390  46.830  81.270  1.00  0.00           H
ATOM    899  CB  VAL A  70      50.740  46.380  80.030  1.00  0.00           C
ATOM    900  HB  VAL A  70      50.690  46.020  78.980  1.00  0.00           H
ATOM    901  CG1 VAL A  70      49.890  45.520  80.940  1.00  0.00           C
ATOM    902 HG11 VAL A  70      48.790  45.570  80.760  1.00  0.00           H
ATOM    903 HG12 VAL A  70      50.130  45.860  81.970  1.00  0.00           H
ATOM    904 HG13 VAL A  70      50.110  44.440  80.910  1.00  0.00           H
ATOM    905  CG2 VAL A  70      50.120  47.840  80.080  1.00  0.00           C
ATOM    906 HG21 VAL A  70      49.070  47.860  79.730  1.00  0.00           H
ATOM    907 HG22 VAL A  70      50.540  48.540  79.330  1.00  0.00           H
ATOM    908 HG23 VAL A  70      50.170  48.270  81.100  1.00  0.00           H
ATOM    909  C   VAL A  70      52.770  44.840  80.550  1.00  0.00           C
ATOM    910  O   VAL A  70      52.970  44.490  81.720  1.00  0.00           O
ATOM    911  N   MET A  71      53.110  44.030  79.490  1.00  0.00           N
ATOM    912  HN  MET A  71      53.060  44.320  78.530  1.00  0.00           H
ATOM    913  CA  MET A  71      53.690  42.690  79.670  1.00  0.00           C
ATOM    914  HA  MET A  71      52.980  42.120  80.250  1.00  0.00           H
ATOM    915  CB  MET A  71      53.940  42.000  78.350  1.00  0.00           C
ATOM    916  HB1 MET A  71      54.310  40.970  78.520  1.00  0.00           H
ATOM    917  HB2 MET A  71      54.610  42.570  77.670  1.00  0.00           H
ATOM    918  CG  MET A  71      52.630  41.600  77.560  1.00  0.00           C
ATOM    919  HG1 MET A  71      52.020  42.520  77.370  1.00  0.00           H
ATOM    920  HG2 MET A  71      51.980  41.030  78.250  1.00  0.00           H
ATOM    921  SD  MET A  71      52.850  40.640  76.060  1.00  0.00           S
ATOM    922  CE  MET A  71      53.560  42.000  75.170  1.00  0.00           C
ATOM    923  HE1 MET A  71      53.790  41.600  74.160  1.00  0.00           H
ATOM    924  HE2 MET A  71      54.580  42.290  75.470  1.00  0.00           H
ATOM    925  HE3 MET A  71      52.940  42.920  75.020  1.00  0.00           H
ATOM    926  C   MET A  71      54.950  42.580  80.520  1.00  0.00           C
ATOM    927  O   MET A  71      55.030  41.830  81.450  1.00  0.00           O
ATOM    928  N   PHE A  72      55.910  43.610  80.280  1.00  0.00           N
ATOM    929  HN  PHE A  72      55.880  44.250  79.520  1.00  0.00           H
ATOM    930  CA  PHE A  72      57.120  43.560  81.070  1.00  0.00           C
ATOM    931  HA  PHE A  72      57.380  42.510  81.130  1.00  0.00           H
ATOM    932  CB  PHE A  72      58.320  44.310  80.380  1.00  0.00           C
ATOM    933  HB1 PHE A  72      59.080  44.490  81.170  1.00  0.00           H
ATOM    934  HB2 PHE A  72      58.050  45.310  79.980  1.00  0.00           H
ATOM    935  CG  PHE A  72      58.860  43.470  79.250  1.00  0.00           C
ATOM    936  CD1 PHE A  72      58.860  43.870  77.840  1.00  0.00           C
ATOM    937  HD1 PHE A  72      58.190  44.660  77.540  1.00  0.00           H
ATOM    938  CE1 PHE A  72      59.760  43.330  76.960  1.00  0.00           C
ATOM    939  HE1 PHE A  72      59.740  43.550  75.900  1.00  0.00           H
ATOM    940  CZ  PHE A  72      60.740  42.460  77.490  1.00  0.00           C
ATOM    941  HZ  PHE A  72      61.470  42.010  76.840  1.00  0.00           H
ATOM    942  CD2 PHE A  72      59.730  42.480  79.650  1.00  0.00           C
ATOM    943  HD2 PHE A  72      59.760  42.210  80.690  1.00  0.00           H
ATOM    944  CE2 PHE A  72      60.780  42.000  78.790  1.00  0.00           C
ATOM    945  HE2 PHE A  72      61.480  41.250  79.130  1.00  0.00           H
ATOM    946  C   PHE A  72      57.010  44.010  82.600  1.00  0.00           C
ATOM    947  O   PHE A  72      57.770  43.580  83.480  1.00  0.00           O
ATOM    948  N   GLY A  73      56.020  44.910  82.820  1.00  0.00           N
ATOM    949  HN  GLY A  73      55.460  45.270  82.070  1.00  0.00           H
ATOM    950  CA  GLY A  73      55.550  45.360  84.140  1.00  0.00           C
ATOM    951  HA1 GLY A  73      54.810  46.120  83.940  1.00  0.00           H
ATOM    952  HA2 GLY A  73      56.400  45.700  84.700  1.00  0.00           H
ATOM    953  C   GLY A  73      54.840  44.260  84.860  1.00  0.00           C
ATOM    954  O   GLY A  73      55.010  44.100  86.070  1.00  0.00           O
ATOM    955  N   ILE A  74      53.990  43.510  84.130  1.00  0.00           N
ATOM    956  HN  ILE A  74      53.760  43.570  83.160  1.00  0.00           H
ATOM    957  CA  ILE A  74      53.340  42.280  84.630  1.00  0.00           C
ATOM    958  HA  ILE A  74      52.830  42.660  85.500  1.00  0.00           H
ATOM    959  CB  ILE A  74      52.220  41.720  83.700  1.00  0.00           C
ATOM    960  HB  ILE A  74      52.530  41.770  82.630  1.00  0.00           H
ATOM    961  CG2 ILE A  74      51.950  40.230  83.980  1.00  0.00           C
ATOM    962 HG21 ILE A  74      51.220  39.890  83.220  1.00  0.00           H
ATOM    963 HG22 ILE A  74      51.620  40.040  85.020  1.00  0.00           H
ATOM    964 HG23 ILE A  74      52.880  39.640  83.820  1.00  0.00           H
ATOM    965  CG1 ILE A  74      50.880  42.480  83.930  1.00  0.00           C
ATOM    966 HG11 ILE A  74      51.040  43.570  83.790  1.00  0.00           H
ATOM    967 HG12 ILE A  74      50.520  42.150  84.930  1.00  0.00           H
ATOM    968  CD  ILE A  74      49.800  42.150  82.860  1.00  0.00           C
ATOM    969  HD1 ILE A  74      50.200  42.400  81.850  1.00  0.00           H
ATOM    970  HD2 ILE A  74      48.880  42.740  83.080  1.00  0.00           H
ATOM    971  HD3 ILE A  74      49.530  41.070  82.890  1.00  0.00           H
ATOM    972  C   ILE A  74      54.290  41.300  85.150  1.00  0.00           C
ATOM    973  O   ILE A  74      54.100  40.670  86.200  1.00  0.00           O
ATOM    974  N   VAL A  75      55.410  41.070  84.410  1.00  0.00           N
ATOM    975  HN  VAL A  75      55.450  41.450  83.480  1.00  0.00           H
ATOM    976  CA  VAL A  75      56.350  39.980  84.740  1.00  0.00           C
ATOM    977  HA  VAL A  75      55.920  39.160  85.300  1.00  0.00           H
ATOM    978  CB  VAL A  75      56.850  39.230  83.490  1.00  0.00           C
ATOM    979  HB  VAL A  75      57.510  39.930  82.930  1.00  0.00           H
ATOM    980  CG1 VAL A  75      57.470  37.950  83.980  1.00  0.00           C
ATOM    981 HG11 VAL A  75      57.930  37.440  83.110  1.00  0.00           H
ATOM    982 HG12 VAL A  75      56.790  37.190  84.430  1.00  0.00           H
ATOM    983 HG13 VAL A  75      58.250  38.030  84.770  1.00  0.00           H
ATOM    984  CG2 VAL A  75      55.590  38.760  82.700  1.00  0.00           C
ATOM    985 HG21 VAL A  75      55.950  38.290  81.760  1.00  0.00           H
ATOM    986 HG22 VAL A  75      55.010  39.660  82.420  1.00  0.00           H
ATOM    987 HG23 VAL A  75      54.940  38.080  83.300  1.00  0.00           H
ATOM    988  C   VAL A  75      57.440  40.520  85.640  1.00  0.00           C
ATOM    989  O   VAL A  75      58.100  39.730  86.310  1.00  0.00           O
ATOM    990  N   ARG A  76      57.580  41.860  85.760  1.00  0.00           N
ATOM    991  HN  ARG A  76      57.150  42.530  85.160  1.00  0.00           H
ATOM    992  CA  ARG A  76      58.570  42.380  86.700  1.00  0.00           C
ATOM    993  HA  ARG A  76      59.510  41.860  86.580  1.00  0.00           H
ATOM    994  CB  ARG A  76      58.840  43.870  86.340  1.00  0.00           C
ATOM    995  HB1 ARG A  76      57.830  44.340  86.280  1.00  0.00           H
ATOM    996  HB2 ARG A  76      59.290  43.860  85.330  1.00  0.00           H
ATOM    997  CG  ARG A  76      59.690  44.700  87.260  1.00  0.00           C
ATOM    998  HG1 ARG A  76      59.160  44.840  88.230  1.00  0.00           H
ATOM    999  HG2 ARG A  76      59.740  45.750  86.920  1.00  0.00           H
ATOM   1000  CD  ARG A  76      61.110  44.190  87.370  1.00  0.00           C
ATOM   1001  HD1 ARG A  76      61.570  44.130  86.360  1.00  0.00           H
ATOM   1002  HD2 ARG A  76      61.130  43.330  88.070  1.00  0.00           H
ATOM   1003  NE  ARG A  76      61.830  45.230  88.050  1.00  0.00           N
ATOM   1004  HE  ARG A  76      61.340  46.070  88.290  1.00  0.00           H
ATOM   1005  CZ  ARG A  76      63.170  45.290  88.130  1.00  0.00           C
ATOM   1006  NH1 ARG A  76      63.910  44.310  87.890  1.00  0.00           N
ATOM   1007 HH11 ARG A  76      63.560  43.390  88.080  1.00  0.00           H
ATOM   1008 HH12 ARG A  76      64.900  44.340  88.020  1.00  0.00           H
ATOM   1009  NH2 ARG A  76      63.720  46.400  88.590  1.00  0.00           N
ATOM   1010 HH21 ARG A  76      63.140  47.220  88.640  1.00  0.00           H
ATOM   1011 HH22 ARG A  76      64.680  46.500  88.840  1.00  0.00           H
ATOM   1012  C   ARG A  76      58.310  42.340  88.240  1.00  0.00           C
ATOM   1013  O   ARG A  76      59.080  41.830  89.010  1.00  0.00           O
ATOM   1014  N   TYR A  77      57.040  42.690  88.570  1.00  0.00           N
ATOM   1015  HN  TYR A  77      56.390  42.970  87.860  1.00  0.00           H
ATOM   1016  CA  TYR A  77      56.500  42.640  89.950  1.00  0.00           C
ATOM   1017  HA  TYR A  77      57.350  42.800  90.600  1.00  0.00           H
ATOM   1018  CB  TYR A  77      55.450  43.810  89.920  1.00  0.00           C
ATOM   1019  HB1 TYR A  77      54.740  43.820  90.770  1.00  0.00           H
ATOM   1020  HB2 TYR A  77      54.840  43.660  89.000  1.00  0.00           H
ATOM   1021  CG  TYR A  77      55.960  45.250  89.720  1.00  0.00           C
ATOM   1022  CD1 TYR A  77      56.990  45.730  90.530  1.00  0.00           C
ATOM   1023  HD1 TYR A  77      57.460  45.110  91.270  1.00  0.00           H
ATOM   1024  CE1 TYR A  77      57.520  47.070  90.350  1.00  0.00           C
ATOM   1025  HE1 TYR A  77      58.290  47.390  91.030  1.00  0.00           H
ATOM   1026  CZ  TYR A  77      56.860  47.880  89.410  1.00  0.00           C
ATOM   1027  OH  TYR A  77      57.260  49.180  89.280  1.00  0.00           O
ATOM   1028  HH  TYR A  77      57.950  49.350  89.920  1.00  0.00           H
ATOM   1029  CD2 TYR A  77      55.360  46.120  88.810  1.00  0.00           C
ATOM   1030  HD2 TYR A  77      54.560  45.760  88.180  1.00  0.00           H
ATOM   1031  CE2 TYR A  77      55.850  47.400  88.640  1.00  0.00           C
ATOM   1032  HE2 TYR A  77      55.510  48.040  87.840  1.00  0.00           H
ATOM   1033  C   TYR A  77      55.790  41.410  90.360  1.00  0.00           C
ATOM   1034  O   TYR A  77      54.860  40.800  89.810  1.00  0.00           O
ATOM   1035  N   THR A  78      56.240  40.910  91.510  1.00  0.00           N
ATOM   1036  HN  THR A  78      57.050  41.270  91.960  1.00  0.00           H
ATOM   1037  CA  THR A  78      55.730  39.790  92.320  1.00  0.00           C
ATOM   1038  HA  THR A  78      55.870  38.920  91.710  1.00  0.00           H
ATOM   1039  CB  THR A  78      56.330  39.520  93.710  1.00  0.00           C
ATOM   1040  HB  THR A  78      55.770  38.800  94.350  1.00  0.00           H
ATOM   1041  OG1 THR A  78      56.540  40.690  94.480  1.00  0.00           O
ATOM   1042  HG1 THR A  78      56.840  40.350  95.320  1.00  0.00           H
ATOM   1043  CG2 THR A  78      57.750  39.000  93.430  1.00  0.00           C
ATOM   1044 HG21 THR A  78      58.410  39.740  92.920  1.00  0.00           H
ATOM   1045 HG22 THR A  78      57.690  38.030  92.890  1.00  0.00           H
ATOM   1046 HG23 THR A  78      58.200  38.860  94.430  1.00  0.00           H
ATOM   1047  C   THR A  78      54.190  39.840  92.610  1.00  0.00           C
ATOM   1048  O   THR A  78      53.460  38.990  92.400  1.00  0.00           O
ATOM   1049  N   LYS A  79      53.630  41.020  92.980  1.00  0.00           N
ATOM   1050  HN  LYS A  79      54.200  41.810  93.190  1.00  0.00           H
ATOM   1051  CA  LYS A  79      52.220  41.250  93.160  1.00  0.00           C
ATOM   1052  HA  LYS A  79      51.830  40.390  93.670  1.00  0.00           H
ATOM   1053  CB  LYS A  79      52.030  42.480  94.130  1.00  0.00           C
ATOM   1054  HB1 LYS A  79      52.850  42.350  94.870  1.00  0.00           H
ATOM   1055  HB2 LYS A  79      51.070  42.530  94.680  1.00  0.00           H
ATOM   1056  CG  LYS A  79      52.190  43.890  93.500  1.00  0.00           C
ATOM   1057  HG1 LYS A  79      51.250  43.970  92.910  1.00  0.00           H
ATOM   1058  HG2 LYS A  79      53.010  43.890  92.740  1.00  0.00           H
ATOM   1059  CD  LYS A  79      52.170  45.050  94.510  1.00  0.00           C
ATOM   1060  HD1 LYS A  79      51.250  45.010  95.130  1.00  0.00           H
ATOM   1061  HD2 LYS A  79      52.100  46.040  94.020  1.00  0.00           H
ATOM   1062  CE  LYS A  79      53.490  45.100  95.380  1.00  0.00           C
ATOM   1063  HE1 LYS A  79      54.420  45.280  94.790  1.00  0.00           H
ATOM   1064  HE2 LYS A  79      53.510  44.100  95.860  1.00  0.00           H
ATOM   1065  NZ  LYS A  79      53.460  46.150  96.370  1.00  0.00           N
ATOM   1066  HZ1 LYS A  79      53.080  47.010  95.930  1.00  0.00           H
ATOM   1067  HZ2 LYS A  79      54.400  46.320  96.790  1.00  0.00           H
ATOM   1068  HZ3 LYS A  79      52.800  45.870  97.120  1.00  0.00           H
ATOM   1069  C   LYS A  79      51.450  41.370  91.900  1.00  0.00           C
ATOM   1070  O   LYS A  79      50.260  41.220  91.940  1.00  0.00           O
ATOM   1071  N   MET A  80      52.170  41.570  90.730  1.00  0.00           N
ATOM   1072  HN  MET A  80      53.170  41.600  90.740  1.00  0.00           H
ATOM   1073  CA  MET A  80      51.520  41.540  89.440  1.00  0.00           C
ATOM   1074  HA  MET A  80      50.460  41.690  89.560  1.00  0.00           H
ATOM   1075  CB  MET A  80      52.110  42.660  88.440  1.00  0.00           C
ATOM   1076  HB1 MET A  80      51.430  42.710  87.560  1.00  0.00           H
ATOM   1077  HB2 MET A  80      53.160  42.440  88.170  1.00  0.00           H
ATOM   1078  CG  MET A  80      52.090  44.130  88.940  1.00  0.00           C
ATOM   1079  HG1 MET A  80      52.500  44.660  88.050  1.00  0.00           H
ATOM   1080  HG2 MET A  80      52.800  44.290  89.770  1.00  0.00           H
ATOM   1081  SD  MET A  80      50.460  44.690  89.460  1.00  0.00           S
ATOM   1082  CE  MET A  80      49.770  45.100  87.850  1.00  0.00           C
ATOM   1083  HE1 MET A  80      50.410  45.740  87.210  1.00  0.00           H
ATOM   1084  HE2 MET A  80      48.840  45.610  88.160  1.00  0.00           H
ATOM   1085  HE3 MET A  80      49.500  44.150  87.330  1.00  0.00           H
ATOM   1086  C   MET A  80      51.590  40.240  88.710  1.00  0.00           C
ATOM   1087  O   MET A  80      50.640  39.900  87.950  1.00  0.00           O
ATOM   1088  N   LYS A  81      52.510  39.360  89.130  1.00  0.00           N
ATOM   1089  HN  LYS A  81      53.370  39.550  89.600  1.00  0.00           H
ATOM   1090  CA  LYS A  81      52.400  37.980  88.850  1.00  0.00           C
ATOM   1091  HA  LYS A  81      52.030  37.790  87.860  1.00  0.00           H
ATOM   1092  CB  LYS A  81      53.730  37.370  89.040  1.00  0.00           C
ATOM   1093  HB1 LYS A  81      53.670  36.280  89.250  1.00  0.00           H
ATOM   1094  HB2 LYS A  81      53.980  37.880  89.990  1.00  0.00           H
ATOM   1095  CG  LYS A  81      54.860  37.800  88.100  1.00  0.00           C
ATOM   1096  HG1 LYS A  81      55.080  38.880  88.200  1.00  0.00           H
ATOM   1097  HG2 LYS A  81      54.550  37.760  87.040  1.00  0.00           H
ATOM   1098  CD  LYS A  81      56.220  37.100  88.290  1.00  0.00           C
ATOM   1099  HD1 LYS A  81      56.940  37.400  87.510  1.00  0.00           H
ATOM   1100  HD2 LYS A  81      56.080  36.000  88.190  1.00  0.00           H
ATOM   1101  CE  LYS A  81      56.990  37.440  89.580  1.00  0.00           C
ATOM   1102  HE1 LYS A  81      56.490  36.930  90.430  1.00  0.00           H
ATOM   1103  HE2 LYS A  81      57.050  38.550  89.570  1.00  0.00           H
ATOM   1104  NZ  LYS A  81      58.350  36.970  89.440  1.00  0.00           N
ATOM   1105  HZ1 LYS A  81      58.490  36.010  89.060  1.00  0.00           H
ATOM   1106  HZ2 LYS A  81      58.870  37.010  90.340  1.00  0.00           H
ATOM   1107  HZ3 LYS A  81      58.910  37.630  88.870  1.00  0.00           H
ATOM   1108  C   LYS A  81      51.280  37.310  89.750  1.00  0.00           C
ATOM   1109  O   LYS A  81      51.480  36.710  90.770  1.00  0.00           O
ATOM   1110  N   THR A  82      50.000  37.340  89.270  1.00  0.00           N
ATOM   1111  HN  THR A  82      49.760  37.810  88.430  1.00  0.00           H
ATOM   1112  CA  THR A  82      48.990  36.490  89.830  1.00  0.00           C
ATOM   1113  HA  THR A  82      49.420  35.570  90.220  1.00  0.00           H
ATOM   1114  CB  THR A  82      48.180  37.300  90.890  1.00  0.00           C
ATOM   1115  HB  THR A  82      48.960  37.480  91.660  1.00  0.00           H
ATOM   1116  OG1 THR A  82      47.150  36.520  91.460  1.00  0.00           O
ATOM   1117  HG1 THR A  82      47.650  35.960  92.060  1.00  0.00           H
ATOM   1118  CG2 THR A  82      47.540  38.540  90.280  1.00  0.00           C
ATOM   1119 HG21 THR A  82      46.720  38.300  89.580  1.00  0.00           H
ATOM   1120 HG22 THR A  82      48.350  39.130  89.800  1.00  0.00           H
ATOM   1121 HG23 THR A  82      47.050  39.080  91.120  1.00  0.00           H
ATOM   1122  C   THR A  82      48.130  35.970  88.720  1.00  0.00           C
ATOM   1123  O   THR A  82      48.260  36.410  87.540  1.00  0.00           O
ATOM   1124  N   ALA A  83      47.220  34.970  89.010  1.00  0.00           N
ATOM   1125  HN  ALA A  83      47.100  34.690  89.960  1.00  0.00           H
ATOM   1126  CA  ALA A  83      46.480  34.310  87.990  1.00  0.00           C
ATOM   1127  HA  ALA A  83      47.130  33.870  87.240  1.00  0.00           H
ATOM   1128  CB  ALA A  83      45.670  33.190  88.650  1.00  0.00           C
ATOM   1129  HB1 ALA A  83      45.010  33.540  89.470  1.00  0.00           H
ATOM   1130  HB2 ALA A  83      46.340  32.410  89.070  1.00  0.00           H
ATOM   1131  HB3 ALA A  83      44.940  32.810  87.910  1.00  0.00           H
ATOM   1132  C   ALA A  83      45.550  35.270  87.040  1.00  0.00           C
ATOM   1133  O   ALA A  83      45.590  35.200  85.800  1.00  0.00           O
ATOM   1134  N   THR A  84      44.770  36.190  87.640  1.00  0.00           N
ATOM   1135  HN  THR A  84      44.570  36.270  88.610  1.00  0.00           H
ATOM   1136  CA  THR A  84      43.960  37.220  87.010  1.00  0.00           C
ATOM   1137  HA  THR A  84      43.160  36.710  86.490  1.00  0.00           H
ATOM   1138  CB  THR A  84      43.310  38.220  87.930  1.00  0.00           C
ATOM   1139  HB  THR A  84      44.050  38.980  88.260  1.00  0.00           H
ATOM   1140  OG1 THR A  84      42.690  37.430  88.970  1.00  0.00           O
ATOM   1141  HG1 THR A  84      42.700  38.070  89.680  1.00  0.00           H
ATOM   1142  CG2 THR A  84      42.140  38.920  87.260  1.00  0.00           C
ATOM   1143 HG21 THR A  84      41.660  39.710  87.880  1.00  0.00           H
ATOM   1144 HG22 THR A  84      41.480  38.160  86.790  1.00  0.00           H
ATOM   1145 HG23 THR A  84      42.490  39.590  86.440  1.00  0.00           H
ATOM   1146  C   THR A  84      44.790  37.960  85.980  1.00  0.00           C
ATOM   1147  O   THR A  84      44.380  38.200  84.870  1.00  0.00           O
ATOM   1148  N   ASN A  85      46.050  38.330  86.390  1.00  0.00           N
ATOM   1149  HN  ASN A  85      46.380  37.900  87.220  1.00  0.00           H
ATOM   1150  CA  ASN A  85      46.950  39.150  85.650  1.00  0.00           C
ATOM   1151  HA  ASN A  85      46.330  39.850  85.110  1.00  0.00           H
ATOM   1152  CB  ASN A  85      47.950  39.920  86.570  1.00  0.00           C
ATOM   1153  HB1 ASN A  85      48.680  40.490  85.940  1.00  0.00           H
ATOM   1154  HB2 ASN A  85      48.460  39.110  87.120  1.00  0.00           H
ATOM   1155  CG  ASN A  85      47.300  40.940  87.500  1.00  0.00           C
ATOM   1156  OD1 ASN A  85      46.220  41.420  87.300  1.00  0.00           O
ATOM   1157  ND2 ASN A  85      48.120  41.400  88.440  1.00  0.00           N
ATOM   1158 HD21 ASN A  85      47.640  41.880  89.180  1.00  0.00           H
ATOM   1159 HD22 ASN A  85      49.000  40.930  88.520  1.00  0.00           H
ATOM   1160  C   ASN A  85      47.610  38.390  84.560  1.00  0.00           C
ATOM   1161  O   ASN A  85      48.050  38.910  83.560  1.00  0.00           O
ATOM   1162  N   ILE A  86      47.770  37.050  84.690  1.00  0.00           N
ATOM   1163  HN  ILE A  86      47.470  36.550  85.500  1.00  0.00           H
ATOM   1164  CA  ILE A  86      48.360  36.160  83.690  1.00  0.00           C
ATOM   1165  HA  ILE A  86      49.200  36.670  83.250  1.00  0.00           H
ATOM   1166  CB  ILE A  86      48.870  34.830  84.300  1.00  0.00           C
ATOM   1167  HB  ILE A  86      48.330  34.700  85.270  1.00  0.00           H
ATOM   1168  CG2 ILE A  86      48.830  33.600  83.360  1.00  0.00           C
ATOM   1169 HG21 ILE A  86      49.280  33.950  82.410  1.00  0.00           H
ATOM   1170 HG22 ILE A  86      47.780  33.280  83.190  1.00  0.00           H
ATOM   1171 HG23 ILE A  86      49.360  32.740  83.830  1.00  0.00           H
ATOM   1172  CG1 ILE A  86      50.320  35.120  84.820  1.00  0.00           C
ATOM   1173 HG11 ILE A  86      50.300  36.190  85.130  1.00  0.00           H
ATOM   1174 HG12 ILE A  86      50.860  35.020  83.860  1.00  0.00           H
ATOM   1175  CD  ILE A  86      50.750  34.120  85.920  1.00  0.00           C
ATOM   1176  HD1 ILE A  86      51.780  34.140  86.330  1.00  0.00           H
ATOM   1177  HD2 ILE A  86      50.630  33.070  85.570  1.00  0.00           H
ATOM   1178  HD3 ILE A  86      50.100  34.180  86.830  1.00  0.00           H
ATOM   1179  C   ILE A  86      47.450  35.990  82.500  1.00  0.00           C
ATOM   1180  O   ILE A  86      47.920  36.150  81.410  1.00  0.00           O
ATOM   1181  N   TYR A  87      46.110  35.780  82.690  1.00  0.00           N
ATOM   1182  HN  TYR A  87      45.730  35.560  83.580  1.00  0.00           H
ATOM   1183  CA  TYR A  87      45.100  35.880  81.610  1.00  0.00           C
ATOM   1184  HA  TYR A  87      45.230  35.100  80.870  1.00  0.00           H
ATOM   1185  CB  TYR A  87      43.710  35.810  82.210  1.00  0.00           C
ATOM   1186  HB1 TYR A  87      43.010  35.920  81.360  1.00  0.00           H
ATOM   1187  HB2 TYR A  87      43.530  36.650  82.900  1.00  0.00           H
ATOM   1188  CG  TYR A  87      43.410  34.550  82.980  1.00  0.00           C
ATOM   1189  CD1 TYR A  87      43.540  33.230  82.490  1.00  0.00           C
ATOM   1190  HD1 TYR A  87      43.720  33.230  81.420  1.00  0.00           H
ATOM   1191  CE1 TYR A  87      43.150  32.130  83.240  1.00  0.00           C
ATOM   1192  HE1 TYR A  87      43.220  31.140  82.820  1.00  0.00           H
ATOM   1193  CZ  TYR A  87      42.780  32.260  84.580  1.00  0.00           C
ATOM   1194  OH  TYR A  87      42.400  31.150  85.390  1.00  0.00           O
ATOM   1195  HH  TYR A  87      41.810  31.490  86.070  1.00  0.00           H
ATOM   1196  CD2 TYR A  87      43.030  34.700  84.370  1.00  0.00           C
ATOM   1197  HD2 TYR A  87      42.900  35.680  84.800  1.00  0.00           H
ATOM   1198  CE2 TYR A  87      42.750  33.550  85.110  1.00  0.00           C
ATOM   1199  HE2 TYR A  87      42.530  33.630  86.160  1.00  0.00           H
ATOM   1200  C   TYR A  87      45.160  37.270  80.820  1.00  0.00           C
ATOM   1201  O   TYR A  87      45.110  37.350  79.590  1.00  0.00           O
ATOM   1202  N   ILE A  88      45.220  38.400  81.610  1.00  0.00           N
ATOM   1203  HN  ILE A  88      45.210  38.450  82.610  1.00  0.00           H
ATOM   1204  CA  ILE A  88      45.450  39.750  81.120  1.00  0.00           C
ATOM   1205  HA  ILE A  88      44.680  40.000  80.410  1.00  0.00           H
ATOM   1206  CB  ILE A  88      45.340  40.720  82.300  1.00  0.00           C
ATOM   1207  HB  ILE A  88      46.090  40.500  83.090  1.00  0.00           H
ATOM   1208  CG2 ILE A  88      45.620  42.150  81.690  1.00  0.00           C
ATOM   1209 HG21 ILE A  88      46.680  42.310  81.410  1.00  0.00           H
ATOM   1210 HG22 ILE A  88      45.520  42.930  82.480  1.00  0.00           H
ATOM   1211 HG23 ILE A  88      45.040  42.390  80.770  1.00  0.00           H
ATOM   1212  CG1 ILE A  88      43.940  40.650  82.990  1.00  0.00           C
ATOM   1213 HG11 ILE A  88      43.680  39.570  83.080  1.00  0.00           H
ATOM   1214 HG12 ILE A  88      43.120  41.180  82.450  1.00  0.00           H
ATOM   1215  CD  ILE A  88      43.890  41.190  84.400  1.00  0.00           C
ATOM   1216  HD1 ILE A  88      44.710  40.990  85.110  1.00  0.00           H
ATOM   1217  HD2 ILE A  88      42.980  40.850  84.940  1.00  0.00           H
ATOM   1218  HD3 ILE A  88      43.910  42.300  84.380  1.00  0.00           H
ATOM   1219  C   ILE A  88      46.690  39.990  80.330  1.00  0.00           C
ATOM   1220  O   ILE A  88      46.630  40.730  79.340  1.00  0.00           O
ATOM   1221  N   PHE A  89      47.790  39.290  80.660  1.00  0.00           N
ATOM   1222  HN  PHE A  89      47.850  38.740  81.490  1.00  0.00           H
ATOM   1223  CA  PHE A  89      48.970  39.270  79.880  1.00  0.00           C
ATOM   1224  HA  PHE A  89      49.330  40.260  79.660  1.00  0.00           H
ATOM   1225  CB  PHE A  89      50.100  38.540  80.680  1.00  0.00           C
ATOM   1226  HB1 PHE A  89      49.850  37.560  81.130  1.00  0.00           H
ATOM   1227  HB2 PHE A  89      50.290  39.290  81.480  1.00  0.00           H
ATOM   1228  CG  PHE A  89      51.410  38.390  79.920  1.00  0.00           C
ATOM   1229  CD1 PHE A  89      51.590  37.300  79.050  1.00  0.00           C
ATOM   1230  HD1 PHE A  89      50.770  36.650  78.810  1.00  0.00           H
ATOM   1231  CE1 PHE A  89      52.850  36.950  78.540  1.00  0.00           C
ATOM   1232  HE1 PHE A  89      52.960  36.280  77.690  1.00  0.00           H
ATOM   1233  CZ  PHE A  89      53.890  37.790  78.800  1.00  0.00           C
ATOM   1234  HZ  PHE A  89      54.800  37.640  78.240  1.00  0.00           H
ATOM   1235  CD2 PHE A  89      52.540  39.170  80.420  1.00  0.00           C
ATOM   1236  HD2 PHE A  89      52.430  39.960  81.140  1.00  0.00           H
ATOM   1237  CE2 PHE A  89      53.790  38.790  79.820  1.00  0.00           C
ATOM   1238  HE2 PHE A  89      54.780  39.140  80.100  1.00  0.00           H
ATOM   1239  C   PHE A  89      48.730  38.630  78.470  1.00  0.00           C
ATOM   1240  O   PHE A  89      49.270  39.050  77.450  1.00  0.00           O
ATOM   1241  N   ASN A  90      47.940  37.530  78.420  1.00  0.00           N
ATOM   1242  HN  ASN A  90      47.570  37.110  79.250  1.00  0.00           H
ATOM   1243  CA  ASN A  90      47.680  36.850  77.080  1.00  0.00           C
ATOM   1244  HA  ASN A  90      48.590  36.580  76.560  1.00  0.00           H
ATOM   1245  CB  ASN A  90      46.940  35.560  77.480  1.00  0.00           C
ATOM   1246  HB1 ASN A  90      45.870  35.830  77.620  1.00  0.00           H
ATOM   1247  HB2 ASN A  90      47.240  35.130  78.450  1.00  0.00           H
ATOM   1248  CG  ASN A  90      47.150  34.550  76.380  1.00  0.00           C
ATOM   1249  OD1 ASN A  90      48.290  34.200  75.930  1.00  0.00           O
ATOM   1250  ND2 ASN A  90      46.040  33.920  75.890  1.00  0.00           N
ATOM   1251 HD21 ASN A  90      45.100  34.020  76.240  1.00  0.00           H
ATOM   1252 HD22 ASN A  90      46.160  33.100  75.340  1.00  0.00           H
ATOM   1253  C   ASN A  90      46.760  37.760  76.160  1.00  0.00           C
ATOM   1254  O   ASN A  90      46.910  37.740  74.940  1.00  0.00           O
ATOM   1255  N   LEU A  91      45.880  38.610  76.720  1.00  0.00           N
ATOM   1256  HN  LEU A  91      45.550  38.480  77.650  1.00  0.00           H
ATOM   1257  CA  LEU A  91      45.240  39.670  75.950  1.00  0.00           C
ATOM   1258  HA  LEU A  91      44.770  39.230  75.080  1.00  0.00           H
ATOM   1259  CB  LEU A  91      44.170  40.490  76.780  1.00  0.00           C
ATOM   1260  HB1 LEU A  91      43.720  41.360  76.260  1.00  0.00           H
ATOM   1261  HB2 LEU A  91      44.750  40.770  77.690  1.00  0.00           H
ATOM   1262  CG  LEU A  91      43.110  39.590  77.390  1.00  0.00           C
ATOM   1263  HG  LEU A  91      43.580  38.790  78.000  1.00  0.00           H
ATOM   1264  CD1 LEU A  91      42.250  40.400  78.430  1.00  0.00           C
ATOM   1265 HD11 LEU A  91      41.840  41.330  77.970  1.00  0.00           H
ATOM   1266 HD12 LEU A  91      42.760  40.690  79.370  1.00  0.00           H
ATOM   1267 HD13 LEU A  91      41.370  39.750  78.630  1.00  0.00           H
ATOM   1268  CD2 LEU A  91      42.240  39.080  76.220  1.00  0.00           C
ATOM   1269 HD21 LEU A  91      41.610  39.910  75.820  1.00  0.00           H
ATOM   1270 HD22 LEU A  91      41.550  38.330  76.670  1.00  0.00           H
ATOM   1271 HD23 LEU A  91      42.810  38.560  75.430  1.00  0.00           H
ATOM   1272  C   LEU A  91      46.180  40.710  75.380  1.00  0.00           C
ATOM   1273  O   LEU A  91      46.200  41.020  74.180  1.00  0.00           O
ATOM   1274  N   ALA A  92      47.170  41.170  76.270  1.00  0.00           N
ATOM   1275  HN  ALA A  92      47.140  41.070  77.270  1.00  0.00           H
ATOM   1276  CA  ALA A  92      48.210  42.040  75.820  1.00  0.00           C
ATOM   1277  HA  ALA A  92      47.720  42.890  75.370  1.00  0.00           H
ATOM   1278  CB  ALA A  92      49.160  42.470  76.980  1.00  0.00           C
ATOM   1279  HB1 ALA A  92      49.950  43.190  76.710  1.00  0.00           H
ATOM   1280  HB2 ALA A  92      49.560  41.500  77.340  1.00  0.00           H
ATOM   1281  HB3 ALA A  92      48.490  42.950  77.720  1.00  0.00           H
ATOM   1282  C   ALA A  92      49.160  41.380  74.800  1.00  0.00           C
ATOM   1283  O   ALA A  92      49.600  42.030  73.780  1.00  0.00           O
ATOM   1284  N   LEU A  93      49.370  40.100  74.980  1.00  0.00           N
ATOM   1285  HN  LEU A  93      49.040  39.700  75.830  1.00  0.00           H
ATOM   1286  CA  LEU A  93      50.140  39.370  74.020  1.00  0.00           C
ATOM   1287  HA  LEU A  93      51.110  39.830  73.880  1.00  0.00           H
ATOM   1288  CB  LEU A  93      50.380  37.950  74.520  1.00  0.00           C
ATOM   1289  HB1 LEU A  93      49.480  37.300  74.570  1.00  0.00           H
ATOM   1290  HB2 LEU A  93      50.810  38.120  75.530  1.00  0.00           H
ATOM   1291  CG  LEU A  93      51.340  37.030  73.750  1.00  0.00           C
ATOM   1292  HG  LEU A  93      51.050  36.890  72.690  1.00  0.00           H
ATOM   1293  CD1 LEU A  93      52.800  37.590  73.830  1.00  0.00           C
ATOM   1294 HD11 LEU A  93      53.340  36.990  73.080  1.00  0.00           H
ATOM   1295 HD12 LEU A  93      53.180  37.310  74.840  1.00  0.00           H
ATOM   1296 HD13 LEU A  93      52.890  38.620  73.430  1.00  0.00           H
ATOM   1297  CD2 LEU A  93      51.400  35.710  74.500  1.00  0.00           C
ATOM   1298 HD21 LEU A  93      52.080  35.000  73.970  1.00  0.00           H
ATOM   1299 HD22 LEU A  93      50.430  35.160  74.530  1.00  0.00           H
ATOM   1300 HD23 LEU A  93      51.780  35.960  75.510  1.00  0.00           H
ATOM   1301  C   LEU A  93      49.600  39.350  72.650  1.00  0.00           C
ATOM   1302  O   LEU A  93      50.250  39.770  71.640  1.00  0.00           O
ATOM   1303  N   ALA A  94      48.280  39.000  72.560  1.00  0.00           N
ATOM   1304  HN  ALA A  94      47.830  38.720  73.400  1.00  0.00           H
ATOM   1305  CA  ALA A  94      47.560  39.070  71.330  1.00  0.00           C
ATOM   1306  HA  ALA A  94      47.980  38.470  70.540  1.00  0.00           H
ATOM   1307  CB  ALA A  94      46.260  38.350  71.620  1.00  0.00           C
ATOM   1308  HB1 ALA A  94      46.490  37.310  71.950  1.00  0.00           H
ATOM   1309  HB2 ALA A  94      45.650  38.270  70.690  1.00  0.00           H
ATOM   1310  HB3 ALA A  94      45.700  38.910  72.400  1.00  0.00           H
ATOM   1311  C   ALA A  94      47.340  40.440  70.720  1.00  0.00           C
ATOM   1312  O   ALA A  94      47.540  40.690  69.560  1.00  0.00           O
ATOM   1313  N   ASP A  95      46.930  41.450  71.520  1.00  0.00           N
ATOM   1314  HN  ASP A  95      46.560  41.300  72.430  1.00  0.00           H
ATOM   1315  CA  ASP A  95      46.940  42.840  71.180  1.00  0.00           C
ATOM   1316  HA  ASP A  95      46.280  42.930  70.330  1.00  0.00           H
ATOM   1317  CB  ASP A  95      46.450  43.670  72.370  1.00  0.00           C
ATOM   1318  HB1 ASP A  95      46.860  44.700  72.270  1.00  0.00           H
ATOM   1319  HB2 ASP A  95      46.770  43.340  73.380  1.00  0.00           H
ATOM   1320  CG  ASP A  95      44.890  43.740  72.460  1.00  0.00           C
ATOM   1321  OD1 ASP A  95      44.290  43.620  71.400  1.00  0.00           O
ATOM   1322  OD2 ASP A  95      44.520  44.160  73.570  1.00  0.00           O
ATOM   1323  C   ASP A  95      48.250  43.430  70.630  1.00  0.00           C
ATOM   1324  O   ASP A  95      48.240  44.130  69.600  1.00  0.00           O
ATOM   1325  N   ALA A  96      49.440  43.150  71.220  1.00  0.00           N
ATOM   1326  HN  ALA A  96      49.440  42.550  72.010  1.00  0.00           H
ATOM   1327  CA  ALA A  96      50.730  43.700  70.800  1.00  0.00           C
ATOM   1328  HA  ALA A  96      50.710  44.770  70.660  1.00  0.00           H
ATOM   1329  CB  ALA A  96      51.780  43.480  71.960  1.00  0.00           C
ATOM   1330  HB1 ALA A  96      51.870  42.390  72.170  1.00  0.00           H
ATOM   1331  HB2 ALA A  96      51.520  43.900  72.950  1.00  0.00           H
ATOM   1332  HB3 ALA A  96      52.740  43.900  71.600  1.00  0.00           H
ATOM   1333  C   ALA A  96      51.100  43.120  69.500  1.00  0.00           C
ATOM   1334  O   ALA A  96      51.660  43.790  68.610  1.00  0.00           O
ATOM   1335  N   LEU A  97      50.770  41.790  69.310  1.00  0.00           N
ATOM   1336  HN  LEU A  97      50.420  41.270  70.080  1.00  0.00           H
ATOM   1337  CA  LEU A  97      50.890  41.140  67.980  1.00  0.00           C
ATOM   1338  HA  LEU A  97      51.930  41.290  67.720  1.00  0.00           H
ATOM   1339  CB  LEU A  97      50.510  39.610  68.070  1.00  0.00           C
ATOM   1340  HB1 LEU A  97      50.250  39.110  67.110  1.00  0.00           H
ATOM   1341  HB2 LEU A  97      49.630  39.420  68.720  1.00  0.00           H
ATOM   1342  CG  LEU A  97      51.730  38.860  68.710  1.00  0.00           C
ATOM   1343  HG  LEU A  97      51.960  39.370  69.670  1.00  0.00           H
ATOM   1344  CD1 LEU A  97      51.320  37.440  69.180  1.00  0.00           C
ATOM   1345 HD11 LEU A  97      51.400  36.690  68.370  1.00  0.00           H
ATOM   1346 HD12 LEU A  97      50.320  37.490  69.670  1.00  0.00           H
ATOM   1347 HD13 LEU A  97      52.120  37.100  69.870  1.00  0.00           H
ATOM   1348  CD2 LEU A  97      52.970  38.730  67.890  1.00  0.00           C
ATOM   1349 HD21 LEU A  97      53.720  38.060  68.360  1.00  0.00           H
ATOM   1350 HD22 LEU A  97      53.460  39.710  67.750  1.00  0.00           H
ATOM   1351 HD23 LEU A  97      52.750  38.230  66.920  1.00  0.00           H
ATOM   1352  C   LEU A  97      49.980  41.800  66.930  1.00  0.00           C
ATOM   1353  O   LEU A  97      50.460  42.260  65.930  1.00  0.00           O
ATOM   1354  N   ALA A  98      48.690  41.980  67.240  1.00  0.00           N
ATOM   1355  HN  ALA A  98      48.390  41.700  68.150  1.00  0.00           H
ATOM   1356  CA  ALA A  98      47.670  42.580  66.330  1.00  0.00           C
ATOM   1357  HA  ALA A  98      47.650  41.980  65.440  1.00  0.00           H
ATOM   1358  CB  ALA A  98      46.290  42.670  66.950  1.00  0.00           C
ATOM   1359  HB1 ALA A  98      46.300  43.390  67.800  1.00  0.00           H
ATOM   1360  HB2 ALA A  98      45.990  41.660  67.300  1.00  0.00           H
ATOM   1361  HB3 ALA A  98      45.650  43.040  66.120  1.00  0.00           H
ATOM   1362  C   ALA A  98      48.100  44.080  65.890  1.00  0.00           C
ATOM   1363  O   ALA A  98      48.010  44.440  64.720  1.00  0.00           O
ATOM   1364  N   THR A  99      48.640  44.800  66.880  1.00  0.00           N
ATOM   1365  HN  THR A  99      48.620  44.520  67.830  1.00  0.00           H
ATOM   1366  CA  THR A  99      49.150  46.150  66.630  1.00  0.00           C
ATOM   1367  HA  THR A  99      48.330  46.650  66.130  1.00  0.00           H
ATOM   1368  CB  THR A  99      49.380  47.020  67.930  1.00  0.00           C
ATOM   1369  HB  THR A  99      50.110  47.850  67.810  1.00  0.00           H
ATOM   1370  OG1 THR A  99      49.920  46.350  69.010  1.00  0.00           O
ATOM   1371  HG1 THR A  99      49.270  45.710  69.320  1.00  0.00           H
ATOM   1372  CG2 THR A  99      48.040  47.610  68.370  1.00  0.00           C
ATOM   1373 HG21 THR A  99      47.440  46.680  68.390  1.00  0.00           H
ATOM   1374 HG22 THR A  99      47.620  48.290  67.590  1.00  0.00           H
ATOM   1375 HG23 THR A  99      48.000  48.070  69.380  1.00  0.00           H
ATOM   1376  C   THR A  99      50.360  46.210  65.740  1.00  0.00           C
ATOM   1377  O   THR A  99      50.630  47.140  64.970  1.00  0.00           O
ATOM   1378  N   SER A 100      51.180  45.190  65.730  1.00  0.00           N
ATOM   1379  HN  SER A 100      51.030  44.340  66.240  1.00  0.00           H
ATOM   1380  CA  SER A 100      52.440  45.110  64.980  1.00  0.00           C
ATOM   1381  HA  SER A 100      53.010  46.030  65.010  1.00  0.00           H
ATOM   1382  CB  SER A 100      53.350  44.030  65.740  1.00  0.00           C
ATOM   1383  HB1 SER A 100      53.330  44.260  66.830  1.00  0.00           H
ATOM   1384  HB2 SER A 100      54.350  44.210  65.310  1.00  0.00           H
ATOM   1385  OG  SER A 100      52.970  42.670  65.420  1.00  0.00           O
ATOM   1386  HG1 SER A 100      52.100  42.600  65.810  1.00  0.00           H
ATOM   1387  C   SER A 100      52.170  44.770  63.530  1.00  0.00           C
ATOM   1388  O   SER A 100      52.860  45.100  62.540  1.00  0.00           O
ATOM   1389  N   THR A 101      50.910  44.310  63.230  1.00  0.00           N
ATOM   1390  HN  THR A 101      50.300  43.960  63.930  1.00  0.00           H
ATOM   1391  CA  THR A 101      50.510  44.110  61.840  1.00  0.00           C
ATOM   1392  HA  THR A 101      51.350  43.690  61.300  1.00  0.00           H
ATOM   1393  CB  THR A 101      49.350  43.050  61.680  1.00  0.00           C
ATOM   1394  HB  THR A 101      49.340  42.750  60.600  1.00  0.00           H
ATOM   1395  OG1 THR A 101      48.150  43.630  61.950  1.00  0.00           O
ATOM   1396  HG1 THR A 101      48.180  43.770  62.900  1.00  0.00           H
ATOM   1397  CG2 THR A 101      49.600  41.870  62.630  1.00  0.00           C
ATOM   1398 HG21 THR A 101      50.620  41.500  62.390  1.00  0.00           H
ATOM   1399 HG22 THR A 101      48.840  41.080  62.430  1.00  0.00           H
ATOM   1400 HG23 THR A 101      49.630  42.190  63.690  1.00  0.00           H
ATOM   1401  C   THR A 101      50.250  45.450  61.060  1.00  0.00           C
ATOM   1402  O   THR A 101      50.430  45.540  59.820  1.00  0.00           O
ATOM   1403  N   LEU A 102      49.990  46.560  61.830  1.00  0.00           N
ATOM   1404  HN  LEU A 102      49.970  46.480  62.820  1.00  0.00           H
ATOM   1405  CA  LEU A 102      49.330  47.800  61.400  1.00  0.00           C
ATOM   1406  HA  LEU A 102      48.490  47.500  60.780  1.00  0.00           H
ATOM   1407  CB  LEU A 102      48.630  48.580  62.520  1.00  0.00           C
ATOM   1408  HB1 LEU A 102      48.210  49.520  62.100  1.00  0.00           H
ATOM   1409  HB2 LEU A 102      49.410  48.860  63.260  1.00  0.00           H
ATOM   1410  CG  LEU A 102      47.550  47.860  63.330  1.00  0.00           C
ATOM   1411  HG  LEU A 102      48.000  47.130  64.030  1.00  0.00           H
ATOM   1412  CD1 LEU A 102      46.840  48.830  64.340  1.00  0.00           C
ATOM   1413 HD11 LEU A 102      47.550  49.580  64.730  1.00  0.00           H
ATOM   1414 HD12 LEU A 102      46.210  48.350  65.120  1.00  0.00           H
ATOM   1415 HD13 LEU A 102      46.070  49.360  63.740  1.00  0.00           H
ATOM   1416  CD2 LEU A 102      46.460  47.020  62.640  1.00  0.00           C
ATOM   1417 HD21 LEU A 102      45.830  46.610  63.450  1.00  0.00           H
ATOM   1418 HD22 LEU A 102      46.880  46.200  62.010  1.00  0.00           H
ATOM   1419 HD23 LEU A 102      45.830  47.730  62.070  1.00  0.00           H
ATOM   1420  C   LEU A 102      50.130  48.790  60.510  1.00  0.00           C
ATOM   1421  O   LEU A 102      49.460  49.430  59.690  1.00  0.00           O
ATOM   1422  N   PRO A 103      51.430  48.880  60.640  1.00  0.00           N
ATOM   1423  CD  PRO A 103      52.130  48.700  62.000  1.00  0.00           C
ATOM   1424  HD1 PRO A 103      52.480  47.650  62.130  1.00  0.00           H
ATOM   1425  HD2 PRO A 103      51.530  48.960  62.890  1.00  0.00           H
ATOM   1426  CA  PRO A 103      52.170  49.700  59.800  1.00  0.00           C
ATOM   1427  HA  PRO A 103      51.760  50.700  59.760  1.00  0.00           H
ATOM   1428  CB  PRO A 103      53.610  49.650  60.360  1.00  0.00           C
ATOM   1429  HB1 PRO A 103      54.230  50.520  60.060  1.00  0.00           H
ATOM   1430  HB2 PRO A 103      54.160  48.730  60.090  1.00  0.00           H
ATOM   1431  CG  PRO A 103      53.320  49.620  61.840  1.00  0.00           C
ATOM   1432  HG1 PRO A 103      54.180  49.400  62.500  1.00  0.00           H
ATOM   1433  HG2 PRO A 103      53.010  50.640  62.160  1.00  0.00           H
ATOM   1434  C   PRO A 103      52.120  49.070  58.360  1.00  0.00           C
ATOM   1435  O   PRO A 103      51.860  49.810  57.390  1.00  0.00           O
ATOM   1436  N   PHE A 104      52.350  47.770  58.290  1.00  0.00           N
ATOM   1437  HN  PHE A 104      52.610  47.390  59.170  1.00  0.00           H
ATOM   1438  CA  PHE A 104      52.280  47.010  57.020  1.00  0.00           C
ATOM   1439  HA  PHE A 104      52.980  47.450  56.320  1.00  0.00           H
ATOM   1440  CB  PHE A 104      52.710  45.510  57.290  1.00  0.00           C
ATOM   1441  HB1 PHE A 104      52.960  45.050  56.320  1.00  0.00           H
ATOM   1442  HB2 PHE A 104      51.880  44.950  57.780  1.00  0.00           H
ATOM   1443  CG  PHE A 104      53.930  45.390  58.080  1.00  0.00           C
ATOM   1444  CD1 PHE A 104      55.110  45.930  57.570  1.00  0.00           C
ATOM   1445  HD1 PHE A 104      55.130  46.340  56.580  1.00  0.00           H
ATOM   1446  CE1 PHE A 104      56.270  45.980  58.410  1.00  0.00           C
ATOM   1447  HE1 PHE A 104      57.190  46.420  58.060  1.00  0.00           H
ATOM   1448  CZ  PHE A 104      56.240  45.370  59.700  1.00  0.00           C
ATOM   1449  HZ  PHE A 104      57.100  45.290  60.350  1.00  0.00           H
ATOM   1450  CD2 PHE A 104      53.940  44.830  59.430  1.00  0.00           C
ATOM   1451  HD2 PHE A 104      53.050  44.370  59.830  1.00  0.00           H
ATOM   1452  CE2 PHE A 104      55.110  44.820  60.180  1.00  0.00           C
ATOM   1453  HE2 PHE A 104      54.950  44.350  61.140  1.00  0.00           H
ATOM   1454  C   PHE A 104      50.920  46.910  56.370  1.00  0.00           C
ATOM   1455  O   PHE A 104      50.810  47.170  55.120  1.00  0.00           O
ATOM   1456  N   GLN A 105      49.860  46.690  57.130  1.00  0.00           N
ATOM   1457  HN  GLN A 105      50.050  46.320  58.030  1.00  0.00           H
ATOM   1458  CA  GLN A 105      48.500  46.830  56.710  1.00  0.00           C
ATOM   1459  HA  GLN A 105      48.390  46.150  55.870  1.00  0.00           H
ATOM   1460  CB  GLN A 105      47.570  46.230  57.840  1.00  0.00           C
ATOM   1461  HB1 GLN A 105      46.530  46.530  57.580  1.00  0.00           H
ATOM   1462  HB2 GLN A 105      47.690  46.720  58.830  1.00  0.00           H
ATOM   1463  CG  GLN A 105      47.600  44.730  58.070  1.00  0.00           C
ATOM   1464  HG1 GLN A 105      48.470  44.510  58.730  1.00  0.00           H
ATOM   1465  HG2 GLN A 105      47.530  44.080  57.170  1.00  0.00           H
ATOM   1466  CD  GLN A 105      46.290  44.360  58.810  1.00  0.00           C
ATOM   1467  OE1 GLN A 105      45.220  44.750  58.350  1.00  0.00           O
ATOM   1468  NE2 GLN A 105      46.370  43.540  59.850  1.00  0.00           N
ATOM   1469 HE21 GLN A 105      47.250  43.410  60.300  1.00  0.00           H
ATOM   1470 HE22 GLN A 105      45.540  43.540  60.400  1.00  0.00           H
ATOM   1471  C   GLN A 105      48.030  48.170  56.250  1.00  0.00           C
ATOM   1472  O   GLN A 105      47.060  48.270  55.510  1.00  0.00           O
ATOM   1473  N   SER A 106      48.730  49.260  56.690  1.00  0.00           N
ATOM   1474  HN  SER A 106      49.400  49.190  57.420  1.00  0.00           H
ATOM   1475  CA  SER A 106      48.300  50.590  56.270  1.00  0.00           C
ATOM   1476  HA  SER A 106      47.280  50.560  55.940  1.00  0.00           H
ATOM   1477  CB  SER A 106      48.310  51.720  57.330  1.00  0.00           C
ATOM   1478  HB1 SER A 106      47.420  51.660  58.000  1.00  0.00           H
ATOM   1479  HB2 SER A 106      48.250  52.710  56.840  1.00  0.00           H
ATOM   1480  OG  SER A 106      49.550  51.820  58.010  1.00  0.00           O
ATOM   1481  HG1 SER A 106      49.540  51.140  58.680  1.00  0.00           H
ATOM   1482  C   SER A 106      49.070  50.990  55.030  1.00  0.00           C
ATOM   1483  O   SER A 106      48.530  51.400  54.000  1.00  0.00           O
ATOM   1484  N   ALA A 107      50.380  50.720  55.050  1.00  0.00           N
ATOM   1485  HN  ALA A 107      50.860  50.310  55.820  1.00  0.00           H
ATOM   1486  CA  ALA A 107      51.220  50.860  53.890  1.00  0.00           C
ATOM   1487  HA  ALA A 107      51.070  51.880  53.590  1.00  0.00           H
ATOM   1488  CB  ALA A 107      52.620  50.450  54.440  1.00  0.00           C
ATOM   1489  HB1 ALA A 107      52.670  49.350  54.590  1.00  0.00           H
ATOM   1490  HB2 ALA A 107      52.850  51.010  55.370  1.00  0.00           H
ATOM   1491  HB3 ALA A 107      53.410  50.620  53.680  1.00  0.00           H
ATOM   1492  C   ALA A 107      50.860  50.120  52.700  1.00  0.00           C
ATOM   1493  O   ALA A 107      50.930  50.720  51.640  1.00  0.00           O
ATOM   1494  N   LYS A 108      50.350  48.890  52.810  1.00  0.00           N
ATOM   1495  HN  LYS A 108      50.050  48.420  53.640  1.00  0.00           H
ATOM   1496  CA  LYS A 108      49.920  48.170  51.640  1.00  0.00           C
ATOM   1497  HA  LYS A 108      50.800  48.040  51.040  1.00  0.00           H
ATOM   1498  CB  LYS A 108      49.520  46.690  51.970  1.00  0.00           C
ATOM   1499  HB1 LYS A 108      50.370  46.370  52.610  1.00  0.00           H
ATOM   1500  HB2 LYS A 108      49.420  46.070  51.050  1.00  0.00           H
ATOM   1501  CG  LYS A 108      48.170  46.530  52.780  1.00  0.00           C
ATOM   1502  HG1 LYS A 108      47.760  47.540  53.030  1.00  0.00           H
ATOM   1503  HG2 LYS A 108      48.430  45.920  53.670  1.00  0.00           H
ATOM   1504  CD  LYS A 108      47.100  45.780  52.020  1.00  0.00           C
ATOM   1505  HD1 LYS A 108      47.590  44.870  51.620  1.00  0.00           H
ATOM   1506  HD2 LYS A 108      46.710  46.510  51.270  1.00  0.00           H
ATOM   1507  CE  LYS A 108      45.800  45.480  52.760  1.00  0.00           C
ATOM   1508  HE1 LYS A 108      45.270  46.450  52.850  1.00  0.00           H
ATOM   1509  HE2 LYS A 108      45.900  44.910  53.710  1.00  0.00           H
ATOM   1510  NZ  LYS A 108      44.940  44.580  51.880  1.00  0.00           N
ATOM   1511  HZ1 LYS A 108      44.780  45.060  50.970  1.00  0.00           H
ATOM   1512  HZ2 LYS A 108      44.040  44.380  52.360  1.00  0.00           H
ATOM   1513  HZ3 LYS A 108      45.470  43.690  51.910  1.00  0.00           H
ATOM   1514  C   LYS A 108      48.770  48.890  50.850  1.00  0.00           C
ATOM   1515  O   LYS A 108      48.610  48.810  49.620  1.00  0.00           O
ATOM   1516  N   TYR A 109      47.820  49.590  51.580  1.00  0.00           N
ATOM   1517  HN  TYR A 109      48.030  49.570  52.550  1.00  0.00           H
ATOM   1518  CA  TYR A 109      46.860  50.420  51.070  1.00  0.00           C
ATOM   1519  HA  TYR A 109      46.420  49.890  50.240  1.00  0.00           H
ATOM   1520  CB  TYR A 109      45.720  50.930  52.090  1.00  0.00           C
ATOM   1521  HB1 TYR A 109      44.960  51.510  51.520  1.00  0.00           H
ATOM   1522  HB2 TYR A 109      46.230  51.580  52.830  1.00  0.00           H
ATOM   1523  CG  TYR A 109      44.900  49.830  52.740  1.00  0.00           C
ATOM   1524  CD1 TYR A 109      44.150  48.950  51.900  1.00  0.00           C
ATOM   1525  HD1 TYR A 109      44.270  48.890  50.830  1.00  0.00           H
ATOM   1526  CE1 TYR A 109      43.210  48.060  52.570  1.00  0.00           C
ATOM   1527  HE1 TYR A 109      42.540  47.470  51.970  1.00  0.00           H
ATOM   1528  CZ  TYR A 109      43.090  48.050  53.930  1.00  0.00           C
ATOM   1529  OH  TYR A 109      42.240  47.100  54.520  1.00  0.00           O
ATOM   1530  HH  TYR A 109      42.620  47.000  55.400  1.00  0.00           H
ATOM   1531  CD2 TYR A 109      44.840  49.740  54.150  1.00  0.00           C
ATOM   1532  HD2 TYR A 109      45.380  50.420  54.810  1.00  0.00           H
ATOM   1533  CE2 TYR A 109      43.950  48.810  54.770  1.00  0.00           C
ATOM   1534  HE2 TYR A 109      43.910  48.760  55.850  1.00  0.00           H
ATOM   1535  C   TYR A 109      47.420  51.680  50.300  1.00  0.00           C
ATOM   1536  O   TYR A 109      46.970  52.070  49.190  1.00  0.00           O
ATOM   1537  N   LEU A 110      48.400  52.390  50.870  1.00  0.00           N
ATOM   1538  HN  LEU A 110      48.800  51.930  51.660  1.00  0.00           H
ATOM   1539  CA  LEU A 110      48.980  53.670  50.380  1.00  0.00           C
ATOM   1540  HA  LEU A 110      48.160  54.340  50.170  1.00  0.00           H
ATOM   1541  CB  LEU A 110      49.850  54.240  51.450  1.00  0.00           C
ATOM   1542  HB1 LEU A 110      50.460  55.100  51.090  1.00  0.00           H
ATOM   1543  HB2 LEU A 110      50.660  53.630  51.900  1.00  0.00           H
ATOM   1544  CG  LEU A 110      49.130  54.750  52.780  1.00  0.00           C
ATOM   1545  HG  LEU A 110      48.410  54.010  53.200  1.00  0.00           H
ATOM   1546  CD1 LEU A 110      50.300  55.110  53.720  1.00  0.00           C
ATOM   1547 HD11 LEU A 110      49.970  55.990  54.320  1.00  0.00           H
ATOM   1548 HD12 LEU A 110      51.170  55.550  53.200  1.00  0.00           H
ATOM   1549 HD13 LEU A 110      50.510  54.320  54.480  1.00  0.00           H
ATOM   1550  CD2 LEU A 110      48.360  56.040  52.410  1.00  0.00           C
ATOM   1551 HD21 LEU A 110      47.710  55.960  51.520  1.00  0.00           H
ATOM   1552 HD22 LEU A 110      49.020  56.920  52.250  1.00  0.00           H
ATOM   1553 HD23 LEU A 110      47.730  56.390  53.260  1.00  0.00           H
ATOM   1554  C   LEU A 110      49.850  53.430  49.150  1.00  0.00           C
ATOM   1555  O   LEU A 110      49.950  54.210  48.200  1.00  0.00           O
ATOM   1556  N   MET A 111      50.560  52.290  49.180  1.00  0.00           N
ATOM   1557  HN  MET A 111      50.520  51.710  49.990  1.00  0.00           H
ATOM   1558  CA  MET A 111      51.520  51.950  48.170  1.00  0.00           C
ATOM   1559  HA  MET A 111      52.000  52.830  47.760  1.00  0.00           H
ATOM   1560  CB  MET A 111      52.620  51.070  48.690  1.00  0.00           C
ATOM   1561  HB1 MET A 111      53.270  50.830  47.830  1.00  0.00           H
ATOM   1562  HB2 MET A 111      52.100  50.170  49.090  1.00  0.00           H
ATOM   1563  CG  MET A 111      53.440  51.780  49.860  1.00  0.00           C
ATOM   1564  HG1 MET A 111      52.880  51.940  50.810  1.00  0.00           H
ATOM   1565  HG2 MET A 111      53.650  52.820  49.550  1.00  0.00           H
ATOM   1566  SD  MET A 111      54.950  50.750  50.270  1.00  0.00           S
ATOM   1567  CE  MET A 111      56.000  51.160  48.860  1.00  0.00           C
ATOM   1568  HE1 MET A 111      55.480  51.130  47.880  1.00  0.00           H
ATOM   1569  HE2 MET A 111      56.780  50.370  48.900  1.00  0.00           H
ATOM   1570  HE3 MET A 111      56.540  52.130  48.880  1.00  0.00           H
ATOM   1571  C   MET A 111      50.860  51.190  46.960  1.00  0.00           C
ATOM   1572  O   MET A 111      51.400  51.140  45.870  1.00  0.00           O
ATOM   1573  N   GLU A 112      49.690  50.600  47.180  1.00  0.00           N
ATOM   1574  HN  GLU A 112      49.170  50.710  48.030  1.00  0.00           H
ATOM   1575  CA  GLU A 112      48.980  49.780  46.240  1.00  0.00           C
ATOM   1576  HA  GLU A 112      48.070  49.460  46.730  1.00  0.00           H
ATOM   1577  CB  GLU A 112      48.590  50.680  45.000  1.00  0.00           C
ATOM   1578  HB1 GLU A 112      48.020  50.060  44.270  1.00  0.00           H
ATOM   1579  HB2 GLU A 112      49.490  51.100  44.490  1.00  0.00           H
ATOM   1580  CG  GLU A 112      47.690  51.930  45.440  1.00  0.00           C
ATOM   1581  HG1 GLU A 112      48.180  52.350  46.340  1.00  0.00           H
ATOM   1582  HG2 GLU A 112      46.680  51.540  45.720  1.00  0.00           H
ATOM   1583  CD  GLU A 112      47.600  53.030  44.350  1.00  0.00           C
ATOM   1584  OE1 GLU A 112      47.850  54.200  44.690  1.00  0.00           O
ATOM   1585  OE2 GLU A 112      47.110  52.660  43.230  1.00  0.00           O
ATOM   1586  C   GLU A 112      49.750  48.440  45.910  1.00  0.00           C
ATOM   1587  O   GLU A 112      49.550  47.860  44.850  1.00  0.00           O
ATOM   1588  N   THR A 113      50.490  47.940  46.840  1.00  0.00           N
ATOM   1589  HN  THR A 113      50.640  48.320  47.750  1.00  0.00           H
ATOM   1590  CA  THR A 113      51.220  46.710  46.630  1.00  0.00           C
ATOM   1591  HA  THR A 113      50.540  45.910  46.390  1.00  0.00           H
ATOM   1592  CB  THR A 113      52.230  46.830  45.480  1.00  0.00           C
ATOM   1593  HB  THR A 113      51.730  47.290  44.600  1.00  0.00           H
ATOM   1594  OG1 THR A 113      52.730  45.540  45.140  1.00  0.00           O
ATOM   1595  HG1 THR A 113      53.350  45.740  44.430  1.00  0.00           H
ATOM   1596  CG2 THR A 113      53.430  47.670  45.960  1.00  0.00           C
ATOM   1597 HG21 THR A 113      54.200  47.650  45.160  1.00  0.00           H
ATOM   1598 HG22 THR A 113      53.860  47.160  46.850  1.00  0.00           H
ATOM   1599 HG23 THR A 113      53.060  48.710  46.090  1.00  0.00           H
ATOM   1600  C   THR A 113      51.780  46.210  47.970  1.00  0.00           C
ATOM   1601  O   THR A 113      51.790  46.850  49.000  1.00  0.00           O
ATOM   1602  N   TRP A 114      52.190  44.960  47.950  1.00  0.00           N
ATOM   1603  HN  TRP A 114      51.980  44.500  47.100  1.00  0.00           H
ATOM   1604  CA  TRP A 114      52.750  44.240  49.030  1.00  0.00           C
ATOM   1605  HA  TRP A 114      52.650  44.910  49.860  1.00  0.00           H
ATOM   1606  CB  TRP A 114      52.070  42.890  49.460  1.00  0.00           C
ATOM   1607  HB1 TRP A 114      52.120  42.150  48.640  1.00  0.00           H
ATOM   1608  HB2 TRP A 114      50.980  43.040  49.630  1.00  0.00           H
ATOM   1609  CG  TRP A 114      52.550  42.220  50.700  1.00  0.00           C
ATOM   1610  CD1 TRP A 114      53.570  41.340  50.810  1.00  0.00           C
ATOM   1611  HD1 TRP A 114      54.110  40.940  49.970  1.00  0.00           H
ATOM   1612  NE1 TRP A 114      53.690  40.930  52.140  1.00  0.00           N
ATOM   1613  HE1 TRP A 114      54.440  40.520  52.620  1.00  0.00           H
ATOM   1614  CE2 TRP A 114      52.690  41.480  52.840  1.00  0.00           C
ATOM   1615  CD2 TRP A 114      52.120  42.490  52.080  1.00  0.00           C
ATOM   1616  CE3 TRP A 114      51.230  43.350  52.640  1.00  0.00           C
ATOM   1617  HE3 TRP A 114      50.830  44.080  51.960  1.00  0.00           H
ATOM   1618  CZ3 TRP A 114      51.060  43.300  54.050  1.00  0.00           C
ATOM   1619  HZ3 TRP A 114      50.400  43.940  54.610  1.00  0.00           H
ATOM   1620  CZ2 TRP A 114      52.360  41.270  54.170  1.00  0.00           C
ATOM   1621  HZ2 TRP A 114      53.010  40.610  54.720  1.00  0.00           H
ATOM   1622  CH2 TRP A 114      51.560  42.230  54.820  1.00  0.00           C
ATOM   1623  HH2 TRP A 114      51.230  42.290  55.840  1.00  0.00           H
ATOM   1624  C   TRP A 114      54.320  43.970  48.860  1.00  0.00           C
ATOM   1625  O   TRP A 114      54.740  42.880  48.380  1.00  0.00           O
ATOM   1626  N   PRO A 115      55.200  44.940  49.180  1.00  0.00           N
ATOM   1627  CD  PRO A 115      54.910  46.270  49.700  1.00  0.00           C
ATOM   1628  HD1 PRO A 115      54.560  46.210  50.760  1.00  0.00           H
ATOM   1629  HD2 PRO A 115      54.150  46.680  49.000  1.00  0.00           H
ATOM   1630  CA  PRO A 115      56.620  44.740  48.960  1.00  0.00           C
ATOM   1631  HA  PRO A 115      56.800  44.120  48.100  1.00  0.00           H
ATOM   1632  CB  PRO A 115      57.120  46.100  48.700  1.00  0.00           C
ATOM   1633  HB1 PRO A 115      56.860  46.360  47.650  1.00  0.00           H
ATOM   1634  HB2 PRO A 115      58.220  46.220  48.820  1.00  0.00           H
ATOM   1635  CG  PRO A 115      56.290  47.000  49.720  1.00  0.00           C
ATOM   1636  HG1 PRO A 115      56.680  47.080  50.760  1.00  0.00           H
ATOM   1637  HG2 PRO A 115      56.140  48.040  49.360  1.00  0.00           H
ATOM   1638  C   PRO A 115      57.280  44.070  50.190  1.00  0.00           C
ATOM   1639  O   PRO A 115      58.490  44.030  50.390  1.00  0.00           O
ATOM   1640  N   PHE A 116      56.520  43.340  51.090  1.00  0.00           N
ATOM   1641  HN  PHE A 116      55.560  43.230  50.840  1.00  0.00           H
ATOM   1642  CA  PHE A 116      56.940  42.990  52.480  1.00  0.00           C
ATOM   1643  HA  PHE A 116      57.820  43.570  52.740  1.00  0.00           H
ATOM   1644  CB  PHE A 116      55.880  43.400  53.600  1.00  0.00           C
ATOM   1645  HB1 PHE A 116      56.270  43.230  54.630  1.00  0.00           H
ATOM   1646  HB2 PHE A 116      54.960  42.790  53.430  1.00  0.00           H
ATOM   1647  CG  PHE A 116      55.460  44.810  53.590  1.00  0.00           C
ATOM   1648  CD1 PHE A 116      56.470  45.770  53.670  1.00  0.00           C
ATOM   1649  HD1 PHE A 116      57.510  45.530  53.760  1.00  0.00           H
ATOM   1650  CE1 PHE A 116      56.130  47.140  53.440  1.00  0.00           C
ATOM   1651  HE1 PHE A 116      56.900  47.910  53.460  1.00  0.00           H
ATOM   1652  CZ  PHE A 116      54.840  47.560  53.370  1.00  0.00           C
ATOM   1653  HZ  PHE A 116      54.640  48.620  53.250  1.00  0.00           H
ATOM   1654  CD2 PHE A 116      54.170  45.250  53.450  1.00  0.00           C
ATOM   1655  HD2 PHE A 116      53.360  44.590  53.160  1.00  0.00           H
ATOM   1656  CE2 PHE A 116      53.800  46.600  53.400  1.00  0.00           C
ATOM   1657  HE2 PHE A 116      52.790  46.960  53.310  1.00  0.00           H
ATOM   1658  C   PHE A 116      57.100  41.490  52.540  1.00  0.00           C
ATOM   1659  O   PHE A 116      57.340  40.930  53.620  1.00  0.00           O
ATOM   1660  N   GLY A 117      57.100  40.770  51.460  1.00  0.00           N
ATOM   1661  HN  GLY A 117      57.090  41.340  50.640  1.00  0.00           H
ATOM   1662  CA  GLY A 117      57.390  39.330  51.430  1.00  0.00           C
ATOM   1663  HA1 GLY A 117      58.280  39.170  52.020  1.00  0.00           H
ATOM   1664  HA2 GLY A 117      57.470  39.040  50.390  1.00  0.00           H
ATOM   1665  C   GLY A 117      56.410  38.370  52.030  1.00  0.00           C
ATOM   1666  O   GLY A 117      55.510  38.670  52.830  1.00  0.00           O
ATOM   1667  N   GLU A 118      56.580  37.120  51.610  1.00  0.00           N
ATOM   1668  HN  GLU A 118      57.450  36.990  51.140  1.00  0.00           H
ATOM   1669  CA  GLU A 118      55.710  35.960  51.930  1.00  0.00           C
ATOM   1670  HA  GLU A 118      54.690  36.250  51.740  1.00  0.00           H
ATOM   1671  CB  GLU A 118      56.050  34.850  50.940  1.00  0.00           C
ATOM   1672  HB1 GLU A 118      57.010  34.360  51.210  1.00  0.00           H
ATOM   1673  HB2 GLU A 118      56.050  35.390  49.970  1.00  0.00           H
ATOM   1674  CG  GLU A 118      55.220  33.540  50.970  1.00  0.00           C
ATOM   1675  HG1 GLU A 118      54.240  33.790  51.440  1.00  0.00           H
ATOM   1676  HG2 GLU A 118      55.690  32.700  51.510  1.00  0.00           H
ATOM   1677  CD  GLU A 118      54.800  33.070  49.590  1.00  0.00           C
ATOM   1678  OE1 GLU A 118      54.010  33.810  48.970  1.00  0.00           O
ATOM   1679  OE2 GLU A 118      55.140  31.970  49.120  1.00  0.00           O
ATOM   1680  C   GLU A 118      55.660  35.540  53.390  1.00  0.00           C
ATOM   1681  O   GLU A 118      54.600  35.140  53.920  1.00  0.00           O
ATOM   1682  N   LEU A 119      56.870  35.630  54.020  1.00  0.00           N
ATOM   1683  HN  LEU A 119      57.620  36.200  53.700  1.00  0.00           H
ATOM   1684  CA  LEU A 119      56.840  35.280  55.370  1.00  0.00           C
ATOM   1685  HA  LEU A 119      56.480  34.270  55.480  1.00  0.00           H
ATOM   1686  CB  LEU A 119      58.290  35.090  55.880  1.00  0.00           C
ATOM   1687  HB1 LEU A 119      58.780  36.080  55.780  1.00  0.00           H
ATOM   1688  HB2 LEU A 119      58.790  34.430  55.140  1.00  0.00           H
ATOM   1689  CG  LEU A 119      58.450  34.370  57.210  1.00  0.00           C
ATOM   1690  HG  LEU A 119      57.960  35.010  57.970  1.00  0.00           H
ATOM   1691  CD1 LEU A 119      57.730  33.030  57.220  1.00  0.00           C
ATOM   1692 HD11 LEU A 119      58.130  32.440  56.370  1.00  0.00           H
ATOM   1693 HD12 LEU A 119      56.650  33.280  57.230  1.00  0.00           H
ATOM   1694 HD13 LEU A 119      57.870  32.510  58.200  1.00  0.00           H
ATOM   1695  CD2 LEU A 119      59.940  34.130  57.510  1.00  0.00           C
ATOM   1696 HD21 LEU A 119      60.270  35.150  57.820  1.00  0.00           H
ATOM   1697 HD22 LEU A 119      60.500  33.750  56.630  1.00  0.00           H
ATOM   1698 HD23 LEU A 119      60.010  33.490  58.410  1.00  0.00           H
ATOM   1699  C   LEU A 119      56.070  36.230  56.260  1.00  0.00           C
ATOM   1700  O   LEU A 119      55.220  35.820  56.970  1.00  0.00           O
ATOM   1701  N   LEU A 120      56.350  37.590  56.140  1.00  0.00           N
ATOM   1702  HN  LEU A 120      57.110  37.950  55.610  1.00  0.00           H
ATOM   1703  CA  LEU A 120      55.590  38.620  56.830  1.00  0.00           C
ATOM   1704  HA  LEU A 120      55.730  38.350  57.860  1.00  0.00           H
ATOM   1705  CB  LEU A 120      56.190  39.980  56.450  1.00  0.00           C
ATOM   1706  HB1 LEU A 120      56.020  40.140  55.370  1.00  0.00           H
ATOM   1707  HB2 LEU A 120      57.290  39.940  56.610  1.00  0.00           H
ATOM   1708  CG  LEU A 120      55.660  41.190  57.200  1.00  0.00           C
ATOM   1709  HG  LEU A 120      55.440  40.910  58.260  1.00  0.00           H
ATOM   1710  CD1 LEU A 120      56.870  42.260  57.320  1.00  0.00           C
ATOM   1711 HD11 LEU A 120      57.120  42.730  56.350  1.00  0.00           H
ATOM   1712 HD12 LEU A 120      57.780  41.840  57.810  1.00  0.00           H
ATOM   1713 HD13 LEU A 120      56.450  43.030  57.990  1.00  0.00           H
ATOM   1714  CD2 LEU A 120      54.470  41.910  56.660  1.00  0.00           C
ATOM   1715 HD21 LEU A 120      54.530  41.830  55.550  1.00  0.00           H
ATOM   1716 HD22 LEU A 120      54.510  42.980  56.950  1.00  0.00           H
ATOM   1717 HD23 LEU A 120      53.480  41.520  57.000  1.00  0.00           H
ATOM   1718  C   LEU A 120      54.110  38.530  56.470  1.00  0.00           C
ATOM   1719  O   LEU A 120      53.320  38.710  57.390  1.00  0.00           O
ATOM   1720  N   CYS A 121      53.740  38.270  55.200  1.00  0.00           N
ATOM   1721  HN  CYS A 121      54.370  38.350  54.430  1.00  0.00           H
ATOM   1722  CA  CYS A 121      52.350  37.980  54.830  1.00  0.00           C
ATOM   1723  HA  CYS A 121      51.760  38.870  54.970  1.00  0.00           H
ATOM   1724  CB  CYS A 121      52.370  37.650  53.260  1.00  0.00           C
ATOM   1725  HB1 CYS A 121      53.080  36.890  52.860  1.00  0.00           H
ATOM   1726  HB2 CYS A 121      52.700  38.610  52.800  1.00  0.00           H
ATOM   1727  SG  CYS A 121      50.630  37.340  52.750  1.00  0.00           S
ATOM   1728  C   CYS A 121      51.730  36.770  55.620  1.00  0.00           C
ATOM   1729  O   CYS A 121      50.600  36.920  56.160  1.00  0.00           O
ATOM   1730  N   LYS A 122      52.470  35.630  55.670  1.00  0.00           N
ATOM   1731  HN  LYS A 122      53.350  35.570  55.210  1.00  0.00           H
ATOM   1732  CA  LYS A 122      52.050  34.470  56.480  1.00  0.00           C
ATOM   1733  HA  LYS A 122      51.020  34.240  56.270  1.00  0.00           H
ATOM   1734  CB  LYS A 122      52.930  33.200  56.090  1.00  0.00           C
ATOM   1735  HB1 LYS A 122      52.750  32.530  56.960  1.00  0.00           H
ATOM   1736  HB2 LYS A 122      53.990  33.520  56.170  1.00  0.00           H
ATOM   1737  CG  LYS A 122      52.760  32.480  54.770  1.00  0.00           C
ATOM   1738  HG1 LYS A 122      52.580  33.160  53.900  1.00  0.00           H
ATOM   1739  HG2 LYS A 122      51.890  31.810  54.900  1.00  0.00           H
ATOM   1740  CD  LYS A 122      53.960  31.600  54.440  1.00  0.00           C
ATOM   1741  HD1 LYS A 122      54.100  30.900  55.290  1.00  0.00           H
ATOM   1742  HD2 LYS A 122      54.950  32.070  54.230  1.00  0.00           H
ATOM   1743  CE  LYS A 122      53.730  30.730  53.250  1.00  0.00           C
ATOM   1744  HE1 LYS A 122      54.620  30.080  53.160  1.00  0.00           H
ATOM   1745  HE2 LYS A 122      53.660  31.370  52.350  1.00  0.00           H
ATOM   1746  NZ  LYS A 122      52.460  29.940  53.170  1.00  0.00           N
ATOM   1747  HZ1 LYS A 122      52.380  29.330  52.330  1.00  0.00           H
ATOM   1748  HZ2 LYS A 122      51.780  30.720  53.070  1.00  0.00           H
ATOM   1749  HZ3 LYS A 122      52.220  29.360  54.000  1.00  0.00           H
ATOM   1750  C   LYS A 122      51.860  34.760  57.960  1.00  0.00           C
ATOM   1751  O   LYS A 122      50.860  34.350  58.580  1.00  0.00           O
ATOM   1752  N   ALA A 123      52.780  35.590  58.580  1.00  0.00           N
ATOM   1753  HN  ALA A 123      53.660  35.700  58.120  1.00  0.00           H
ATOM   1754  CA  ALA A 123      52.690  36.140  59.900  1.00  0.00           C
ATOM   1755  HA  ALA A 123      52.550  35.230  60.470  1.00  0.00           H
ATOM   1756  CB  ALA A 123      54.050  36.810  60.260  1.00  0.00           C
ATOM   1757  HB1 ALA A 123      54.830  36.230  59.730  1.00  0.00           H
ATOM   1758  HB2 ALA A 123      54.150  36.850  61.370  1.00  0.00           H
ATOM   1759  HB3 ALA A 123      54.140  37.840  59.860  1.00  0.00           H
ATOM   1760  C   ALA A 123      51.420  37.040  60.050  1.00  0.00           C
ATOM   1761  O   ALA A 123      50.540  36.740  60.850  1.00  0.00           O
ATOM   1762  N   VAL A 124      51.310  38.190  59.300  1.00  0.00           N
ATOM   1763  HN  VAL A 124      52.090  38.450  58.740  1.00  0.00           H
ATOM   1764  CA  VAL A 124      50.220  39.150  59.370  1.00  0.00           C
ATOM   1765  HA  VAL A 124      50.090  39.380  60.420  1.00  0.00           H
ATOM   1766  CB  VAL A 124      50.440  40.390  58.540  1.00  0.00           C
ATOM   1767  HB  VAL A 124      50.840  39.960  57.600  1.00  0.00           H
ATOM   1768  CG1 VAL A 124      49.190  41.270  58.210  1.00  0.00           C
ATOM   1769 HG11 VAL A 124      48.460  40.710  57.590  1.00  0.00           H
ATOM   1770 HG12 VAL A 124      49.410  42.260  57.760  1.00  0.00           H
ATOM   1771 HG13 VAL A 124      48.690  41.510  59.170  1.00  0.00           H
ATOM   1772  CG2 VAL A 124      51.530  41.170  59.250  1.00  0.00           C
ATOM   1773 HG21 VAL A 124      51.230  41.660  60.200  1.00  0.00           H
ATOM   1774 HG22 VAL A 124      51.950  42.010  58.660  1.00  0.00           H
ATOM   1775 HG23 VAL A 124      52.420  40.560  59.530  1.00  0.00           H
ATOM   1776  C   VAL A 124      48.780  38.640  59.110  1.00  0.00           C
ATOM   1777  O   VAL A 124      47.840  39.010  59.820  1.00  0.00           O
ATOM   1778  N   LEU A 125      48.560  37.710  58.160  1.00  0.00           N
ATOM   1779  HN  LEU A 125      49.270  37.530  57.480  1.00  0.00           H
ATOM   1780  CA  LEU A 125      47.320  36.970  58.090  1.00  0.00           C
ATOM   1781  HA  LEU A 125      46.530  37.700  58.110  1.00  0.00           H
ATOM   1782  CB  LEU A 125      47.310  36.250  56.760  1.00  0.00           C
ATOM   1783  HB1 LEU A 125      46.600  35.390  56.750  1.00  0.00           H
ATOM   1784  HB2 LEU A 125      48.280  35.750  56.580  1.00  0.00           H
ATOM   1785  CG  LEU A 125      46.960  37.180  55.570  1.00  0.00           C
ATOM   1786  HG  LEU A 125      47.530  38.110  55.770  1.00  0.00           H
ATOM   1787  CD1 LEU A 125      47.450  36.740  54.200  1.00  0.00           C
ATOM   1788 HD11 LEU A 125      47.040  35.750  53.900  1.00  0.00           H
ATOM   1789 HD12 LEU A 125      48.560  36.770  54.280  1.00  0.00           H
ATOM   1790 HD13 LEU A 125      47.040  37.470  53.470  1.00  0.00           H
ATOM   1791  CD2 LEU A 125      45.490  37.490  55.530  1.00  0.00           C
ATOM   1792 HD21 LEU A 125      44.980  36.500  55.510  1.00  0.00           H
ATOM   1793 HD22 LEU A 125      45.360  38.110  54.620  1.00  0.00           H
ATOM   1794 HD23 LEU A 125      45.190  38.010  56.460  1.00  0.00           H
ATOM   1795  C   LEU A 125      47.040  36.080  59.280  1.00  0.00           C
ATOM   1796  O   LEU A 125      45.910  36.020  59.730  1.00  0.00           O
ATOM   1797  N   SER A 126      48.080  35.300  59.800  1.00  0.00           N
ATOM   1798  HN  SER A 126      49.020  35.490  59.520  1.00  0.00           H
ATOM   1799  CA  SER A 126      47.870  34.500  60.960  1.00  0.00           C
ATOM   1800  HA  SER A 126      46.920  34.010  60.760  1.00  0.00           H
ATOM   1801  CB  SER A 126      48.900  33.400  61.320  1.00  0.00           C
ATOM   1802  HB1 SER A 126      49.020  32.730  60.440  1.00  0.00           H
ATOM   1803  HB2 SER A 126      48.580  32.770  62.180  1.00  0.00           H
ATOM   1804  OG  SER A 126      50.210  33.910  61.610  1.00  0.00           O
ATOM   1805  HG1 SER A 126      50.510  34.250  60.760  1.00  0.00           H
ATOM   1806  C   SER A 126      47.570  35.330  62.160  1.00  0.00           C
ATOM   1807  O   SER A 126      46.600  35.060  62.870  1.00  0.00           O
ATOM   1808  N   ILE A 127      48.350  36.440  62.350  1.00  0.00           N
ATOM   1809  HN  ILE A 127      49.220  36.520  61.860  1.00  0.00           H
ATOM   1810  CA  ILE A 127      48.160  37.320  63.490  1.00  0.00           C
ATOM   1811  HA  ILE A 127      48.180  36.690  64.360  1.00  0.00           H
ATOM   1812  CB  ILE A 127      49.280  38.340  63.640  1.00  0.00           C
ATOM   1813  HB  ILE A 127      49.560  38.780  62.650  1.00  0.00           H
ATOM   1814  CG2 ILE A 127      48.790  39.480  64.600  1.00  0.00           C
ATOM   1815 HG21 ILE A 127      48.360  39.090  65.550  1.00  0.00           H
ATOM   1816 HG22 ILE A 127      48.010  40.050  64.060  1.00  0.00           H
ATOM   1817 HG23 ILE A 127      49.530  40.270  64.850  1.00  0.00           H
ATOM   1818  CG1 ILE A 127      50.580  37.680  64.090  1.00  0.00           C
ATOM   1819 HG11 ILE A 127      50.580  36.650  63.660  1.00  0.00           H
ATOM   1820 HG12 ILE A 127      50.720  37.450  65.170  1.00  0.00           H
ATOM   1821  CD  ILE A 127      51.890  38.320  63.690  1.00  0.00           C
ATOM   1822  HD1 ILE A 127      52.070  38.260  62.600  1.00  0.00           H
ATOM   1823  HD2 ILE A 127      52.670  37.800  64.290  1.00  0.00           H
ATOM   1824  HD3 ILE A 127      52.020  39.380  64.000  1.00  0.00           H
ATOM   1825  C   ILE A 127      46.690  37.850  63.650  1.00  0.00           C
ATOM   1826  O   ILE A 127      46.110  37.820  64.740  1.00  0.00           O
ATOM   1827  N   ASP A 128      46.010  38.240  62.580  1.00  0.00           N
ATOM   1828  HN  ASP A 128      46.520  38.290  61.730  1.00  0.00           H
ATOM   1829  CA  ASP A 128      44.670  38.790  62.570  1.00  0.00           C
ATOM   1830  HA  ASP A 128      44.520  39.650  63.200  1.00  0.00           H
ATOM   1831  CB  ASP A 128      44.330  39.190  61.050  1.00  0.00           C
ATOM   1832  HB1 ASP A 128      44.380  38.230  60.500  1.00  0.00           H
ATOM   1833  HB2 ASP A 128      45.160  39.800  60.640  1.00  0.00           H
ATOM   1834  CG  ASP A 128      43.030  39.950  60.730  1.00  0.00           C
ATOM   1835  OD1 ASP A 128      42.600  39.840  59.510  1.00  0.00           O
ATOM   1836  OD2 ASP A 128      42.590  40.630  61.660  1.00  0.00           O
ATOM   1837  C   ASP A 128      43.600  37.800  63.060  1.00  0.00           C
ATOM   1838  O   ASP A 128      42.830  38.080  63.950  1.00  0.00           O
ATOM   1839  N   TYR A 129      43.720  36.580  62.620  1.00  0.00           N
ATOM   1840  HN  TYR A 129      44.520  36.460  62.030  1.00  0.00           H
ATOM   1841  CA  TYR A 129      42.990  35.480  63.140  1.00  0.00           C
ATOM   1842  HA  TYR A 129      41.940  35.730  63.170  1.00  0.00           H
ATOM   1843  CB  TYR A 129      43.330  34.180  62.340  1.00  0.00           C
ATOM   1844  HB1 TYR A 129      43.300  33.270  62.980  1.00  0.00           H
ATOM   1845  HB2 TYR A 129      44.260  34.270  61.740  1.00  0.00           H
ATOM   1846  CG  TYR A 129      42.200  34.120  61.340  1.00  0.00           C
ATOM   1847  CD1 TYR A 129      42.290  34.750  60.090  1.00  0.00           C
ATOM   1848  HD1 TYR A 129      43.060  35.470  59.870  1.00  0.00           H
ATOM   1849  CE1 TYR A 129      41.390  34.440  59.060  1.00  0.00           C
ATOM   1850  HE1 TYR A 129      41.560  34.930  58.110  1.00  0.00           H
ATOM   1851  CZ  TYR A 129      40.380  33.520  59.340  1.00  0.00           C
ATOM   1852  OH  TYR A 129      39.560  33.080  58.360  1.00  0.00           O
ATOM   1853  HH  TYR A 129      39.810  33.600  57.590  1.00  0.00           H
ATOM   1854  CD2 TYR A 129      41.120  33.310  61.620  1.00  0.00           C
ATOM   1855  HD2 TYR A 129      41.030  32.930  62.630  1.00  0.00           H
ATOM   1856  CE2 TYR A 129      40.290  32.880  60.620  1.00  0.00           C
ATOM   1857  HE2 TYR A 129      39.580  32.080  60.760  1.00  0.00           H
ATOM   1858  C   TYR A 129      43.360  35.190  64.570  1.00  0.00           C
ATOM   1859  O   TYR A 129      42.520  34.910  65.420  1.00  0.00           O
ATOM   1860  N   TYR A 130      44.660  35.070  64.920  1.00  0.00           N
ATOM   1861  HN  TYR A 130      45.280  35.170  64.140  1.00  0.00           H
ATOM   1862  CA  TYR A 130      45.190  34.770  66.200  1.00  0.00           C
ATOM   1863  HA  TYR A 130      44.850  33.770  66.460  1.00  0.00           H
ATOM   1864  CB  TYR A 130      46.650  34.650  66.310  1.00  0.00           C
ATOM   1865  HB1 TYR A 130      47.170  35.050  67.210  1.00  0.00           H
ATOM   1866  HB2 TYR A 130      47.030  35.360  65.550  1.00  0.00           H
ATOM   1867  CG  TYR A 130      47.220  33.310  66.100  1.00  0.00           C
ATOM   1868  CD1 TYR A 130      46.850  32.170  66.820  1.00  0.00           C
ATOM   1869  HD1 TYR A 130      46.160  32.350  67.630  1.00  0.00           H
ATOM   1870  CE1 TYR A 130      47.460  30.940  66.660  1.00  0.00           C
ATOM   1871  HE1 TYR A 130      47.250  30.070  67.270  1.00  0.00           H
ATOM   1872  CZ  TYR A 130      48.450  30.780  65.680  1.00  0.00           C
ATOM   1873  OH  TYR A 130      49.090  29.530  65.500  1.00  0.00           O
ATOM   1874  HH  TYR A 130      48.980  29.010  66.310  1.00  0.00           H
ATOM   1875  CD2 TYR A 130      48.200  33.190  65.100  1.00  0.00           C
ATOM   1876  HD2 TYR A 130      48.500  34.050  64.510  1.00  0.00           H
ATOM   1877  CE2 TYR A 130      48.860  31.950  64.970  1.00  0.00           C
ATOM   1878  HE2 TYR A 130      49.600  31.820  64.190  1.00  0.00           H
ATOM   1879  C   TYR A 130      44.710  35.690  67.310  1.00  0.00           C
ATOM   1880  O   TYR A 130      44.380  35.180  68.370  1.00  0.00           O
ATOM   1881  N   ASN A 131      44.720  37.020  67.030  1.00  0.00           N
ATOM   1882  HN  ASN A 131      45.200  37.310  66.200  1.00  0.00           H
ATOM   1883  CA  ASN A 131      44.180  38.070  67.850  1.00  0.00           C
ATOM   1884  HA  ASN A 131      44.630  37.970  68.830  1.00  0.00           H
ATOM   1885  CB  ASN A 131      44.630  39.450  67.320  1.00  0.00           C
ATOM   1886  HB1 ASN A 131      44.370  39.590  66.250  1.00  0.00           H
ATOM   1887  HB2 ASN A 131      45.660  39.720  67.610  1.00  0.00           H
ATOM   1888  CG  ASN A 131      43.850  40.670  68.080  1.00  0.00           C
ATOM   1889  OD1 ASN A 131      43.070  41.340  67.470  1.00  0.00           O
ATOM   1890  ND2 ASN A 131      44.320  41.110  69.320  1.00  0.00           N
ATOM   1891 HD21 ASN A 131      43.930  41.950  69.710  1.00  0.00           H
ATOM   1892 HD22 ASN A 131      44.690  40.470  69.980  1.00  0.00           H
ATOM   1893  C   ASN A 131      42.710  37.800  68.160  1.00  0.00           C
ATOM   1894  O   ASN A 131      42.380  37.890  69.340  1.00  0.00           O
ATOM   1895  N   MET A 132      41.790  37.490  67.230  1.00  0.00           N
ATOM   1896  HN  MET A 132      41.990  37.410  66.250  1.00  0.00           H
ATOM   1897  CA  MET A 132      40.490  37.050  67.630  1.00  0.00           C
ATOM   1898  HA  MET A 132      39.980  37.870  68.120  1.00  0.00           H
ATOM   1899  CB  MET A 132      39.520  36.710  66.380  1.00  0.00           C
ATOM   1900  HB1 MET A 132      38.680  36.250  66.940  1.00  0.00           H
ATOM   1901  HB2 MET A 132      39.960  35.890  65.770  1.00  0.00           H
ATOM   1902  CG  MET A 132      38.940  37.900  65.540  1.00  0.00           C
ATOM   1903  HG1 MET A 132      38.290  37.610  64.690  1.00  0.00           H
ATOM   1904  HG2 MET A 132      39.820  38.280  64.970  1.00  0.00           H
ATOM   1905  SD  MET A 132      38.110  39.130  66.580  1.00  0.00           S
ATOM   1906  CE  MET A 132      36.620  38.300  67.140  1.00  0.00           C
ATOM   1907  HE1 MET A 132      36.170  37.680  66.330  1.00  0.00           H
ATOM   1908  HE2 MET A 132      35.880  38.990  67.590  1.00  0.00           H
ATOM   1909  HE3 MET A 132      36.800  37.580  67.960  1.00  0.00           H
ATOM   1910  C   MET A 132      40.430  35.910  68.560  1.00  0.00           C
ATOM   1911  O   MET A 132      39.940  36.000  69.700  1.00  0.00           O
ATOM   1912  N   PHE A 133      40.930  34.730  68.070  1.00  0.00           N
ATOM   1913  HN  PHE A 133      41.460  34.640  67.240  1.00  0.00           H
ATOM   1914  CA  PHE A 133      40.850  33.470  68.780  1.00  0.00           C
ATOM   1915  HA  PHE A 133      39.810  33.340  69.020  1.00  0.00           H
ATOM   1916  CB  PHE A 133      41.310  32.290  67.820  1.00  0.00           C
ATOM   1917  HB1 PHE A 133      41.520  31.330  68.330  1.00  0.00           H
ATOM   1918  HB2 PHE A 133      42.260  32.530  67.290  1.00  0.00           H
ATOM   1919  CG  PHE A 133      40.140  32.000  66.860  1.00  0.00           C
ATOM   1920  CD1 PHE A 133      40.100  32.420  65.570  1.00  0.00           C
ATOM   1921  HD1 PHE A 133      40.910  33.050  65.230  1.00  0.00           H
ATOM   1922  CE1 PHE A 133      39.010  32.160  64.770  1.00  0.00           C
ATOM   1923  HE1 PHE A 133      38.990  32.420  63.720  1.00  0.00           H
ATOM   1924  CZ  PHE A 133      37.900  31.440  65.320  1.00  0.00           C
ATOM   1925  HZ  PHE A 133      37.010  31.310  64.720  1.00  0.00           H
ATOM   1926  CD2 PHE A 133      39.040  31.310  67.370  1.00  0.00           C
ATOM   1927  HD2 PHE A 133      39.050  31.060  68.420  1.00  0.00           H
ATOM   1928  CE2 PHE A 133      37.870  31.070  66.660  1.00  0.00           C
ATOM   1929  HE2 PHE A 133      37.010  30.710  67.200  1.00  0.00           H
ATOM   1930  C   PHE A 133      41.550  33.380  70.150  1.00  0.00           C
ATOM   1931  O   PHE A 133      41.040  32.790  71.080  1.00  0.00           O
ATOM   1932  N   THR A 134      42.820  33.880  70.250  1.00  0.00           N
ATOM   1933  HN  THR A 134      43.260  34.400  69.530  1.00  0.00           H
ATOM   1934  CA  THR A 134      43.500  33.890  71.540  1.00  0.00           C
ATOM   1935  HA  THR A 134      43.300  32.930  71.990  1.00  0.00           H
ATOM   1936  CB  THR A 134      44.960  34.320  71.430  1.00  0.00           C
ATOM   1937  HB  THR A 134      45.350  34.270  72.470  1.00  0.00           H
ATOM   1938  OG1 THR A 134      45.150  35.610  70.870  1.00  0.00           O
ATOM   1939  HG1 THR A 134      44.900  35.510  69.950  1.00  0.00           H
ATOM   1940  CG2 THR A 134      45.860  33.380  70.580  1.00  0.00           C
ATOM   1941 HG21 THR A 134      45.960  32.360  71.010  1.00  0.00           H
ATOM   1942 HG22 THR A 134      46.900  33.760  70.550  1.00  0.00           H
ATOM   1943 HG23 THR A 134      45.560  33.330  69.510  1.00  0.00           H
ATOM   1944  C   THR A 134      42.840  34.890  72.540  1.00  0.00           C
ATOM   1945  O   THR A 134      42.790  34.740  73.710  1.00  0.00           O
ATOM   1946  N   SER A 135      42.310  36.030  71.960  1.00  0.00           N
ATOM   1947  HN  SER A 135      42.270  36.310  71.000  1.00  0.00           H
ATOM   1948  CA  SER A 135      41.590  36.990  72.770  1.00  0.00           C
ATOM   1949  HA  SER A 135      42.180  37.130  73.670  1.00  0.00           H
ATOM   1950  CB  SER A 135      41.590  38.430  72.330  1.00  0.00           C
ATOM   1951  HB1 SER A 135      41.010  39.190  72.900  1.00  0.00           H
ATOM   1952  HB2 SER A 135      41.160  38.490  71.310  1.00  0.00           H
ATOM   1953  OG  SER A 135      42.970  38.880  72.290  1.00  0.00           O
ATOM   1954  HG1 SER A 135      43.330  38.530  71.470  1.00  0.00           H
ATOM   1955  C   SER A 135      40.230  36.550  73.370  1.00  0.00           C
ATOM   1956  O   SER A 135      39.980  36.490  74.630  1.00  0.00           O
ATOM   1957  N   ILE A 136      39.240  36.190  72.490  1.00  0.00           N
ATOM   1958  HN  ILE A 136      39.410  36.250  71.510  1.00  0.00           H
ATOM   1959  CA  ILE A 136      37.920  35.820  72.860  1.00  0.00           C
ATOM   1960  HA  ILE A 136      37.570  36.670  73.440  1.00  0.00           H
ATOM   1961  CB  ILE A 136      36.920  35.680  71.760  1.00  0.00           C
ATOM   1962  HB  ILE A 136      36.990  36.580  71.120  1.00  0.00           H
ATOM   1963  CG2 ILE A 136      36.960  34.320  70.990  1.00  0.00           C
ATOM   1964 HG21 ILE A 136      36.410  34.300  70.020  1.00  0.00           H
ATOM   1965 HG22 ILE A 136      36.470  33.590  71.670  1.00  0.00           H
ATOM   1966 HG23 ILE A 136      37.950  34.030  70.600  1.00  0.00           H
ATOM   1967  CG1 ILE A 136      35.480  35.630  72.310  1.00  0.00           C
ATOM   1968 HG11 ILE A 136      35.490  34.810  73.060  1.00  0.00           H
ATOM   1969 HG12 ILE A 136      34.730  35.410  71.520  1.00  0.00           H
ATOM   1970  CD  ILE A 136      35.050  36.840  73.110  1.00  0.00           C
ATOM   1971  HD1 ILE A 136      35.650  36.970  74.040  1.00  0.00           H
ATOM   1972  HD2 ILE A 136      33.980  36.900  73.400  1.00  0.00           H
ATOM   1973  HD3 ILE A 136      35.130  37.720  72.450  1.00  0.00           H
ATOM   1974  C   ILE A 136      37.960  34.640  73.750  1.00  0.00           C
ATOM   1975  O   ILE A 136      37.220  34.460  74.700  1.00  0.00           O
ATOM   1976  N   PHE A 137      38.800  33.630  73.480  1.00  0.00           N
ATOM   1977  HN  PHE A 137      39.460  33.640  72.740  1.00  0.00           H
ATOM   1978  CA  PHE A 137      38.890  32.450  74.370  1.00  0.00           C
ATOM   1979  HA  PHE A 137      37.850  32.160  74.420  1.00  0.00           H
ATOM   1980  CB  PHE A 137      39.650  31.300  73.720  1.00  0.00           C
ATOM   1981  HB1 PHE A 137      39.900  30.480  74.430  1.00  0.00           H
ATOM   1982  HB2 PHE A 137      40.620  31.800  73.490  1.00  0.00           H
ATOM   1983  CG  PHE A 137      39.110  30.640  72.510  1.00  0.00           C
ATOM   1984  CD1 PHE A 137      37.750  30.770  72.190  1.00  0.00           C
ATOM   1985  HD1 PHE A 137      37.100  31.510  72.650  1.00  0.00           H
ATOM   1986  CE1 PHE A 137      37.310  30.140  70.980  1.00  0.00           C
ATOM   1987  HE1 PHE A 137      36.300  30.330  70.630  1.00  0.00           H
ATOM   1988  CZ  PHE A 137      38.170  29.450  70.150  1.00  0.00           C
ATOM   1989  HZ  PHE A 137      37.910  29.080  69.170  1.00  0.00           H
ATOM   1990  CD2 PHE A 137      39.900  29.810  71.820  1.00  0.00           C
ATOM   1991  HD2 PHE A 137      40.920  29.580  72.110  1.00  0.00           H
ATOM   1992  CE2 PHE A 137      39.490  29.260  70.600  1.00  0.00           C
ATOM   1993  HE2 PHE A 137      40.230  28.730  70.030  1.00  0.00           H
ATOM   1994  C   PHE A 137      39.380  32.760  75.750  1.00  0.00           C
ATOM   1995  O   PHE A 137      38.940  32.350  76.790  1.00  0.00           O
ATOM   1996  N   THR A 138      40.380  33.730  75.860  1.00  0.00           N
ATOM   1997  HN  THR A 138      40.790  34.200  75.090  1.00  0.00           H
ATOM   1998  CA  THR A 138      40.880  34.270  77.210  1.00  0.00           C
ATOM   1999  HA  THR A 138      41.120  33.380  77.770  1.00  0.00           H
ATOM   2000  CB  THR A 138      42.180  35.090  77.190  1.00  0.00           C
ATOM   2001  HB  THR A 138      41.910  36.130  76.900  1.00  0.00           H
ATOM   2002  OG1 THR A 138      43.190  34.510  76.400  1.00  0.00           O
ATOM   2003  HG1 THR A 138      43.010  34.690  75.470  1.00  0.00           H
ATOM   2004  CG2 THR A 138      42.830  35.110  78.580  1.00  0.00           C
ATOM   2005 HG21 THR A 138      42.220  35.590  79.370  1.00  0.00           H
ATOM   2006 HG22 THR A 138      43.760  35.710  78.510  1.00  0.00           H
ATOM   2007 HG23 THR A 138      43.100  34.060  78.840  1.00  0.00           H
ATOM   2008  C   THR A 138      39.820  34.970  77.970  1.00  0.00           C
ATOM   2009  O   THR A 138      39.560  34.670  79.140  1.00  0.00           O
ATOM   2010  N   LEU A 139      39.120  35.830  77.280  1.00  0.00           N
ATOM   2011  HN  LEU A 139      39.510  35.990  76.370  1.00  0.00           H
ATOM   2012  CA  LEU A 139      37.980  36.500  77.870  1.00  0.00           C
ATOM   2013  HA  LEU A 139      38.320  36.920  78.800  1.00  0.00           H
ATOM   2014  CB  LEU A 139      37.530  37.560  76.790  1.00  0.00           C
ATOM   2015  HB1 LEU A 139      36.520  37.970  77.020  1.00  0.00           H
ATOM   2016  HB2 LEU A 139      37.450  37.110  75.780  1.00  0.00           H
ATOM   2017  CG  LEU A 139      38.490  38.680  76.570  1.00  0.00           C
ATOM   2018  HG  LEU A 139      39.480  38.290  76.250  1.00  0.00           H
ATOM   2019  CD1 LEU A 139      38.050  39.490  75.360  1.00  0.00           C
ATOM   2020 HD11 LEU A 139      37.260  40.170  75.770  1.00  0.00           H
ATOM   2021 HD12 LEU A 139      37.740  38.820  74.530  1.00  0.00           H
ATOM   2022 HD13 LEU A 139      38.850  40.210  75.070  1.00  0.00           H
ATOM   2023  CD2 LEU A 139      38.610  39.580  77.840  1.00  0.00           C
ATOM   2024 HD21 LEU A 139      37.600  39.970  78.070  1.00  0.00           H
ATOM   2025 HD22 LEU A 139      39.290  40.430  77.600  1.00  0.00           H
ATOM   2026 HD23 LEU A 139      38.900  38.880  78.660  1.00  0.00           H
ATOM   2027  C   LEU A 139      36.810  35.610  78.180  1.00  0.00           C
ATOM   2028  O   LEU A 139      36.110  35.960  79.130  1.00  0.00           O
ATOM   2029  N   THR A 140      36.680  34.430  77.540  1.00  0.00           N
ATOM   2030  HN  THR A 140      37.230  34.130  76.760  1.00  0.00           H
ATOM   2031  CA  THR A 140      35.760  33.360  77.910  1.00  0.00           C
ATOM   2032  HA  THR A 140      34.880  33.860  78.280  1.00  0.00           H
ATOM   2033  CB  THR A 140      35.480  32.310  76.740  1.00  0.00           C
ATOM   2034  HB  THR A 140      36.480  31.880  76.530  1.00  0.00           H
ATOM   2035  OG1 THR A 140      34.960  32.960  75.610  1.00  0.00           O
ATOM   2036  HG1 THR A 140      35.480  33.740  75.400  1.00  0.00           H
ATOM   2037  CG2 THR A 140      34.320  31.370  77.250  1.00  0.00           C
ATOM   2038 HG21 THR A 140      34.770  30.830  78.120  1.00  0.00           H
ATOM   2039 HG22 THR A 140      34.270  30.560  76.490  1.00  0.00           H
ATOM   2040 HG23 THR A 140      33.420  31.950  77.540  1.00  0.00           H
ATOM   2041  C   THR A 140      36.090  32.590  79.130  1.00  0.00           C
ATOM   2042  O   THR A 140      35.350  32.350  80.070  1.00  0.00           O
ATOM   2043  N   MET A 141      37.420  32.230  79.170  1.00  0.00           N
ATOM   2044  HN  MET A 141      37.980  32.580  78.420  1.00  0.00           H
ATOM   2045  CA  MET A 141      38.040  31.620  80.320  1.00  0.00           C
ATOM   2046  HA  MET A 141      37.340  30.870  80.630  1.00  0.00           H
ATOM   2047  CB  MET A 141      39.320  30.710  80.040  1.00  0.00           C
ATOM   2048  HB1 MET A 141      39.860  30.580  81.000  1.00  0.00           H
ATOM   2049  HB2 MET A 141      40.040  31.240  79.380  1.00  0.00           H
ATOM   2050  CG  MET A 141      38.890  29.480  79.260  1.00  0.00           C
ATOM   2051  HG1 MET A 141      39.720  28.950  78.750  1.00  0.00           H
ATOM   2052  HG2 MET A 141      38.230  29.800  78.430  1.00  0.00           H
ATOM   2053  SD  MET A 141      38.000  28.160  80.260  1.00  0.00           S
ATOM   2054  CE  MET A 141      38.860  28.270  81.930  1.00  0.00           C
ATOM   2055  HE1 MET A 141      38.740  29.300  82.310  1.00  0.00           H
ATOM   2056  HE2 MET A 141      39.960  28.130  81.810  1.00  0.00           H
ATOM   2057  HE3 MET A 141      38.410  27.460  82.550  1.00  0.00           H
ATOM   2058  C   MET A 141      38.150  32.420  81.650  1.00  0.00           C
ATOM   2059  O   MET A 141      37.940  31.930  82.770  1.00  0.00           O
ATOM   2060  N   MET A 142      38.410  33.750  81.540  1.00  0.00           N
ATOM   2061  HN  MET A 142      38.670  34.040  80.620  1.00  0.00           H
ATOM   2062  CA  MET A 142      38.310  34.750  82.600  1.00  0.00           C
ATOM   2063  HA  MET A 142      38.960  34.490  83.420  1.00  0.00           H
ATOM   2064  CB  MET A 142      38.750  36.090  82.020  1.00  0.00           C
ATOM   2065  HB1 MET A 142      38.460  36.830  82.790  1.00  0.00           H
ATOM   2066  HB2 MET A 142      38.100  36.320  81.140  1.00  0.00           H
ATOM   2067  CG  MET A 142      40.300  36.320  81.820  1.00  0.00           C
ATOM   2068  HG1 MET A 142      40.640  35.490  81.160  1.00  0.00           H
ATOM   2069  HG2 MET A 142      40.790  36.200  82.800  1.00  0.00           H
ATOM   2070  SD  MET A 142      40.920  37.870  81.070  1.00  0.00           S
ATOM   2071  CE  MET A 142      40.990  38.740  82.630  1.00  0.00           C
ATOM   2072  HE1 MET A 142      41.880  38.490  83.240  1.00  0.00           H
ATOM   2073  HE2 MET A 142      40.040  38.450  83.120  1.00  0.00           H
ATOM   2074  HE3 MET A 142      40.930  39.850  82.530  1.00  0.00           H
ATOM   2075  C   MET A 142      36.870  34.840  82.980  1.00  0.00           C
ATOM   2076  O   MET A 142      36.500  35.000  84.160  1.00  0.00           O
ATOM   2077  N   SER A 143      35.900  34.610  82.120  1.00  0.00           N
ATOM   2078  HN  SER A 143      36.080  34.260  81.210  1.00  0.00           H
ATOM   2079  CA  SER A 143      34.480  34.500  82.550  1.00  0.00           C
ATOM   2080  HA  SER A 143      34.290  35.400  83.110  1.00  0.00           H
ATOM   2081  CB  SER A 143      33.420  34.630  81.470  1.00  0.00           C
ATOM   2082  HB1 SER A 143      32.380  34.420  81.820  1.00  0.00           H
ATOM   2083  HB2 SER A 143      33.650  33.930  80.650  1.00  0.00           H
ATOM   2084  OG  SER A 143      33.550  35.890  80.860  1.00  0.00           O
ATOM   2085  HG1 SER A 143      34.480  35.940  80.610  1.00  0.00           H
ATOM   2086  C   SER A 143      34.170  33.330  83.470  1.00  0.00           C
ATOM   2087  O   SER A 143      33.630  33.410  84.550  1.00  0.00           O
ATOM   2088  N   VAL A 144      34.610  32.130  83.000  1.00  0.00           N
ATOM   2089  HN  VAL A 144      34.810  32.060  82.020  1.00  0.00           H
ATOM   2090  CA  VAL A 144      34.580  30.870  83.750  1.00  0.00           C
ATOM   2091  HA  VAL A 144      33.550  30.570  83.900  1.00  0.00           H
ATOM   2092  CB  VAL A 144      35.120  29.720  82.900  1.00  0.00           C
ATOM   2093  HB  VAL A 144      36.030  30.040  82.350  1.00  0.00           H
ATOM   2094  CG1 VAL A 144      35.430  28.390  83.660  1.00  0.00           C
ATOM   2095 HG11 VAL A 144      36.210  28.690  84.390  1.00  0.00           H
ATOM   2096 HG12 VAL A 144      35.810  27.680  82.890  1.00  0.00           H
ATOM   2097 HG13 VAL A 144      34.550  27.990  84.200  1.00  0.00           H
ATOM   2098  CG2 VAL A 144      34.080  29.400  81.770  1.00  0.00           C
ATOM   2099 HG21 VAL A 144      33.210  29.010  82.340  1.00  0.00           H
ATOM   2100 HG22 VAL A 144      34.470  28.630  81.070  1.00  0.00           H
ATOM   2101 HG23 VAL A 144      33.600  30.230  81.210  1.00  0.00           H
ATOM   2102  C   VAL A 144      35.300  30.960  85.140  1.00  0.00           C
ATOM   2103  O   VAL A 144      34.720  30.500  86.150  1.00  0.00           O
ATOM   2104  N   ASP A 145      36.500  31.500  85.210  1.00  0.00           N
ATOM   2105  HN  ASP A 145      36.920  31.830  84.360  1.00  0.00           H
ATOM   2106  CA  ASP A 145      37.250  31.800  86.340  1.00  0.00           C
ATOM   2107  HA  ASP A 145      37.470  30.890  86.890  1.00  0.00           H
ATOM   2108  CB  ASP A 145      38.590  32.340  85.770  1.00  0.00           C
ATOM   2109  HB1 ASP A 145      38.380  33.220  85.110  1.00  0.00           H
ATOM   2110  HB2 ASP A 145      38.960  31.480  85.180  1.00  0.00           H
ATOM   2111  CG  ASP A 145      39.610  32.700  86.750  1.00  0.00           C
ATOM   2112  OD1 ASP A 145      40.500  31.910  87.080  1.00  0.00           O
ATOM   2113  OD2 ASP A 145      39.520  33.880  87.250  1.00  0.00           O
ATOM   2114  C   ASP A 145      36.620  32.680  87.450  1.00  0.00           C
ATOM   2115  O   ASP A 145      36.710  32.410  88.610  1.00  0.00           O
ATOM   2116  N   ARG A 146      35.930  33.700  86.980  1.00  0.00           N
ATOM   2117  HN  ARG A 146      35.880  33.810  85.990  1.00  0.00           H
ATOM   2118  CA  ARG A 146      35.050  34.450  87.830  1.00  0.00           C
ATOM   2119  HA  ARG A 146      35.530  34.620  88.780  1.00  0.00           H
ATOM   2120  CB  ARG A 146      34.750  35.800  87.100  1.00  0.00           C
ATOM   2121  HB1 ARG A 146      33.690  36.070  87.250  1.00  0.00           H
ATOM   2122  HB2 ARG A 146      34.880  35.670  86.000  1.00  0.00           H
ATOM   2123  CG  ARG A 146      35.590  36.990  87.510  1.00  0.00           C
ATOM   2124  HG1 ARG A 146      35.430  37.210  88.590  1.00  0.00           H
ATOM   2125  HG2 ARG A 146      35.100  37.860  87.020  1.00  0.00           H
ATOM   2126  CD  ARG A 146      37.100  37.000  87.260  1.00  0.00           C
ATOM   2127  HD1 ARG A 146      37.470  37.980  87.630  1.00  0.00           H
ATOM   2128  HD2 ARG A 146      37.370  36.900  86.190  1.00  0.00           H
ATOM   2129  NE  ARG A 146      37.840  35.940  87.970  1.00  0.00           N
ATOM   2130  HE  ARG A 146      38.280  35.190  87.480  1.00  0.00           H
ATOM   2131  CZ  ARG A 146      38.000  35.810  89.300  1.00  0.00           C
ATOM   2132  NH1 ARG A 146      37.720  36.670  90.160  1.00  0.00           N
ATOM   2133 HH11 ARG A 146      37.640  37.620  89.860  1.00  0.00           H
ATOM   2134 HH12 ARG A 146      37.980  36.350  91.070  1.00  0.00           H
ATOM   2135  NH2 ARG A 146      38.790  34.790  89.670  1.00  0.00           N
ATOM   2136 HH21 ARG A 146      39.140  34.070  89.070  1.00  0.00           H
ATOM   2137 HH22 ARG A 146      38.890  34.750  90.660  1.00  0.00           H
ATOM   2138  C   ARG A 146      33.840  33.780  88.280  1.00  0.00           C
ATOM   2139  O   ARG A 146      33.390  33.940  89.460  1.00  0.00           O
ATOM   2140  N   TYR A 147      33.130  33.050  87.390  1.00  0.00           N
ATOM   2141  HN  TYR A 147      33.460  33.000  86.450  1.00  0.00           H
ATOM   2142  CA  TYR A 147      31.860  32.230  87.740  1.00  0.00           C
ATOM   2143  HA  TYR A 147      31.130  32.920  88.130  1.00  0.00           H
ATOM   2144  CB  TYR A 147      31.200  31.510  86.470  1.00  0.00           C
ATOM   2145  HB1 TYR A 147      32.090  31.050  85.980  1.00  0.00           H
ATOM   2146  HB2 TYR A 147      30.830  32.220  85.700  1.00  0.00           H
ATOM   2147  CG  TYR A 147      30.070  30.510  86.810  1.00  0.00           C
ATOM   2148  CD1 TYR A 147      28.800  30.990  87.000  1.00  0.00           C
ATOM   2149  HD1 TYR A 147      28.540  32.040  86.910  1.00  0.00           H
ATOM   2150  CE1 TYR A 147      27.800  30.160  87.510  1.00  0.00           C
ATOM   2151  HE1 TYR A 147      26.870  30.590  87.830  1.00  0.00           H
ATOM   2152  CZ  TYR A 147      28.010  28.790  87.660  1.00  0.00           C
ATOM   2153  OH  TYR A 147      27.000  27.890  88.140  1.00  0.00           O
ATOM   2154  HH  TYR A 147      27.230  26.960  88.030  1.00  0.00           H
ATOM   2155  CD2 TYR A 147      30.310  29.210  87.080  1.00  0.00           C
ATOM   2156  HD2 TYR A 147      31.250  28.760  86.810  1.00  0.00           H
ATOM   2157  CE2 TYR A 147      29.280  28.270  87.380  1.00  0.00           C
ATOM   2158  HE2 TYR A 147      29.470  27.210  87.380  1.00  0.00           H
ATOM   2159  C   TYR A 147      32.090  31.230  88.830  1.00  0.00           C
ATOM   2160  O   TYR A 147      31.300  31.140  89.760  1.00  0.00           O
ATOM   2161  N   ILE A 148      33.200  30.470  88.770  1.00  0.00           N
ATOM   2162  HN  ILE A 148      33.810  30.540  87.990  1.00  0.00           H
ATOM   2163  CA  ILE A 148      33.640  29.590  89.820  1.00  0.00           C
ATOM   2164  HA  ILE A 148      32.820  28.900  89.980  1.00  0.00           H
ATOM   2165  CB  ILE A 148      34.870  28.820  89.350  1.00  0.00           C
ATOM   2166  HB  ILE A 148      35.650  29.440  88.840  1.00  0.00           H
ATOM   2167  CG2 ILE A 148      35.750  28.080  90.420  1.00  0.00           C
ATOM   2168 HG21 ILE A 148      35.120  27.750  91.270  1.00  0.00           H
ATOM   2169 HG22 ILE A 148      36.560  28.720  90.850  1.00  0.00           H
ATOM   2170 HG23 ILE A 148      36.240  27.210  89.930  1.00  0.00           H
ATOM   2171  CG1 ILE A 148      34.410  27.870  88.260  1.00  0.00           C
ATOM   2172 HG11 ILE A 148      33.510  28.260  87.750  1.00  0.00           H
ATOM   2173 HG12 ILE A 148      34.190  26.920  88.780  1.00  0.00           H
ATOM   2174  CD  ILE A 148      35.370  27.460  87.150  1.00  0.00           C
ATOM   2175  HD1 ILE A 148      34.710  27.040  86.370  1.00  0.00           H
ATOM   2176  HD2 ILE A 148      36.140  26.710  87.410  1.00  0.00           H
ATOM   2177  HD3 ILE A 148      35.890  28.310  86.650  1.00  0.00           H
ATOM   2178  C   ILE A 148      33.950  30.330  91.120  1.00  0.00           C
ATOM   2179  O   ILE A 148      33.530  29.900  92.190  1.00  0.00           O
ATOM   2180  N   ALA A 149      34.680  31.470  91.080  1.00  0.00           N
ATOM   2181  HN  ALA A 149      35.100  31.870  90.260  1.00  0.00           H
ATOM   2182  CA  ALA A 149      35.020  32.230  92.290  1.00  0.00           C
ATOM   2183  HA  ALA A 149      35.490  31.580  93.010  1.00  0.00           H
ATOM   2184  CB  ALA A 149      36.130  33.260  92.030  1.00  0.00           C
ATOM   2185  HB1 ALA A 149      35.830  33.920  91.180  1.00  0.00           H
ATOM   2186  HB2 ALA A 149      37.040  32.820  91.580  1.00  0.00           H
ATOM   2187  HB3 ALA A 149      36.430  33.790  92.960  1.00  0.00           H
ATOM   2188  C   ALA A 149      33.860  32.790  93.020  1.00  0.00           C
ATOM   2189  O   ALA A 149      33.870  32.750  94.240  1.00  0.00           O
ATOM   2190  N   VAL A 150      32.950  33.330  92.320  1.00  0.00           N
ATOM   2191  HN  VAL A 150      33.210  33.400  91.360  1.00  0.00           H
ATOM   2192  CA  VAL A 150      31.720  33.900  92.820  1.00  0.00           C
ATOM   2193  HA  VAL A 150      31.900  34.530  93.670  1.00  0.00           H
ATOM   2194  CB  VAL A 150      31.090  34.650  91.770  1.00  0.00           C
ATOM   2195  HB  VAL A 150      31.100  34.090  90.810  1.00  0.00           H
ATOM   2196  CG1 VAL A 150      29.590  35.050  92.060  1.00  0.00           C
ATOM   2197 HG11 VAL A 150      28.990  34.120  92.020  1.00  0.00           H
ATOM   2198 HG12 VAL A 150      29.230  35.800  91.320  1.00  0.00           H
ATOM   2199 HG13 VAL A 150      29.480  35.560  93.040  1.00  0.00           H
ATOM   2200  CG2 VAL A 150      31.840  35.950  91.680  1.00  0.00           C
ATOM   2201 HG21 VAL A 150      31.620  36.430  92.660  1.00  0.00           H
ATOM   2202 HG22 VAL A 150      31.450  36.580  90.850  1.00  0.00           H
ATOM   2203 HG23 VAL A 150      32.940  35.830  91.630  1.00  0.00           H
ATOM   2204  C   VAL A 150      30.710  32.850  93.390  1.00  0.00           C
ATOM   2205  O   VAL A 150      30.070  33.080  94.390  1.00  0.00           O
ATOM   2206  N   CYS A 151      30.550  31.690  92.750  1.00  0.00           N
ATOM   2207  HN  CYS A 151      31.240  31.450  92.070  1.00  0.00           H
ATOM   2208  CA  CYS A 151      29.480  30.730  93.060  1.00  0.00           C
ATOM   2209  HA  CYS A 151      28.750  31.140  93.740  1.00  0.00           H
ATOM   2210  CB  CYS A 151      28.760  30.300  91.720  1.00  0.00           C
ATOM   2211  HB1 CYS A 151      27.750  29.860  91.870  1.00  0.00           H
ATOM   2212  HB2 CYS A 151      29.390  29.640  91.100  1.00  0.00           H
ATOM   2213  SG  CYS A 151      28.400  31.760  90.690  1.00  0.00           S
ATOM   2214  HG1 CYS A 151      29.650  32.190  90.760  1.00  0.00           H
ATOM   2215  C   CYS A 151      30.070  29.500  93.720  1.00  0.00           C
ATOM   2216  O   CYS A 151      29.270  28.780  94.330  1.00  0.00           O
ATOM   2217  N   HSD A 152      31.450  29.260  93.720  1.00  0.00           N
ATOM   2218  HN  HSD A 152      32.100  29.850  93.260  1.00  0.00           H
ATOM   2219  CA  HSD A 152      31.960  28.030  94.420  1.00  0.00           C
ATOM   2220  HA  HSD A 152      31.270  27.660  95.170  1.00  0.00           H
ATOM   2221  CB  HSD A 152      32.040  26.780  93.430  1.00  0.00           C
ATOM   2222  HB1 HSD A 152      32.200  25.850  94.020  1.00  0.00           H
ATOM   2223  HB2 HSD A 152      32.900  26.880  92.740  1.00  0.00           H
ATOM   2224  ND1 HSD A 152      30.380  26.650  91.460  1.00  0.00           N
ATOM   2225  HD1 HSD A 152      30.840  27.130  90.720  1.00  0.00           H
ATOM   2226  CG  HSD A 152      30.630  26.580  92.800  1.00  0.00           C
ATOM   2227  CE1 HSD A 152      29.160  26.110  91.250  1.00  0.00           C
ATOM   2228  HE1 HSD A 152      28.630  25.900  90.320  1.00  0.00           H
ATOM   2229  NE2 HSD A 152      28.590  25.740  92.390  1.00  0.00           N
ATOM   2230  CD2 HSD A 152      29.530  25.990  93.350  1.00  0.00           C
ATOM   2231  HD2 HSD A 152      29.360  25.650  94.360  1.00  0.00           H
ATOM   2232  C   HSD A 152      33.230  28.260  95.080  1.00  0.00           C
ATOM   2233  O   HSD A 152      34.250  27.740  94.650  1.00  0.00           O
ATOM   2234  N   PRO A 153      33.340  28.960  96.230  1.00  0.00           N
ATOM   2235  CD  PRO A 153      32.170  29.380  96.960  1.00  0.00           C
ATOM   2236  HD1 PRO A 153      31.410  28.630  97.270  1.00  0.00           H
ATOM   2237  HD2 PRO A 153      31.570  30.030  96.280  1.00  0.00           H
ATOM   2238  CA  PRO A 153      34.560  29.570  96.770  1.00  0.00           C
ATOM   2239  HA  PRO A 153      35.110  30.090  96.000  1.00  0.00           H
ATOM   2240  CB  PRO A 153      34.060  30.420  97.990  1.00  0.00           C
ATOM   2241  HB1 PRO A 153      33.950  31.450  97.580  1.00  0.00           H
ATOM   2242  HB2 PRO A 153      34.800  30.450  98.830  1.00  0.00           H
ATOM   2243  CG  PRO A 153      32.630  30.030  98.290  1.00  0.00           C
ATOM   2244  HG1 PRO A 153      32.690  29.280  99.110  1.00  0.00           H
ATOM   2245  HG2 PRO A 153      32.060  30.920  98.640  1.00  0.00           H
ATOM   2246  C   PRO A 153      35.470  28.520  97.290  1.00  0.00           C
ATOM   2247  O   PRO A 153      36.720  28.700  97.280  1.00  0.00           O
ATOM   2248  N   VAL A 154      35.020  27.340  97.740  1.00  0.00           N
ATOM   2249  HN  VAL A 154      34.090  27.020  97.580  1.00  0.00           H
ATOM   2250  CA  VAL A 154      35.910  26.350  98.350  1.00  0.00           C
ATOM   2251  HA  VAL A 154      36.700  26.810  98.930  1.00  0.00           H
ATOM   2252  CB  VAL A 154      35.120  25.410  99.280  1.00  0.00           C
ATOM   2253  HB  VAL A 154      34.210  24.970  98.810  1.00  0.00           H
ATOM   2254  CG1 VAL A 154      35.980  24.250  99.730  1.00  0.00           C
ATOM   2255 HG11 VAL A 154      36.100  23.460  98.960  1.00  0.00           H
ATOM   2256 HG12 VAL A 154      35.560  23.740 100.630  1.00  0.00           H
ATOM   2257 HG13 VAL A 154      36.980  24.660 100.000  1.00  0.00           H
ATOM   2258  CG2 VAL A 154      34.710  26.330 100.510  1.00  0.00           C
ATOM   2259 HG21 VAL A 154      34.430  27.380 100.250  1.00  0.00           H
ATOM   2260 HG22 VAL A 154      35.550  26.400 101.220  1.00  0.00           H
ATOM   2261 HG23 VAL A 154      33.870  25.950 101.140  1.00  0.00           H
ATOM   2262  C   VAL A 154      36.710  25.550  97.320  1.00  0.00           C
ATOM   2263  O   VAL A 154      37.890  25.310  97.480  1.00  0.00           O
ATOM   2264  N   LYS A 155      36.030  25.330  96.150  1.00  0.00           N
ATOM   2265  HN  LYS A 155      35.050  25.450  96.000  1.00  0.00           H
ATOM   2266  CA  LYS A 155      36.690  24.820  94.960  1.00  0.00           C
ATOM   2267  HA  LYS A 155      37.290  23.960  95.210  1.00  0.00           H
ATOM   2268  CB  LYS A 155      35.710  24.410  93.840  1.00  0.00           C
ATOM   2269  HB1 LYS A 155      36.250  24.050  92.940  1.00  0.00           H
ATOM   2270  HB2 LYS A 155      35.120  25.300  93.540  1.00  0.00           H
ATOM   2271  CG  LYS A 155      34.620  23.350  94.200  1.00  0.00           C
ATOM   2272  HG1 LYS A 155      33.910  23.360  93.350  1.00  0.00           H
ATOM   2273  HG2 LYS A 155      34.030  23.670  95.080  1.00  0.00           H
ATOM   2274  CD  LYS A 155      34.990  21.840  94.240  1.00  0.00           C
ATOM   2275  HD1 LYS A 155      34.200  21.230  94.740  1.00  0.00           H
ATOM   2276  HD2 LYS A 155      35.880  21.750  94.890  1.00  0.00           H
ATOM   2277  CE  LYS A 155      35.300  21.130  92.870  1.00  0.00           C
ATOM   2278  HE1 LYS A 155      36.100  21.730  92.380  1.00  0.00           H
ATOM   2279  HE2 LYS A 155      34.370  21.020  92.280  1.00  0.00           H
ATOM   2280  NZ  LYS A 155      35.850  19.840  93.040  1.00  0.00           N
ATOM   2281  HZ1 LYS A 155      35.200  19.200  93.540  1.00  0.00           H
ATOM   2282  HZ2 LYS A 155      36.720  19.820  93.600  1.00  0.00           H
ATOM   2283  HZ3 LYS A 155      36.020  19.430  92.100  1.00  0.00           H
ATOM   2284  C   LYS A 155      37.530  25.840  94.290  1.00  0.00           C
ATOM   2285  O   LYS A 155      38.530  25.460  93.680  1.00  0.00           O
ATOM   2286  N   ALA A 156      37.180  27.140  94.410  1.00  0.00           N
ATOM   2287  HN  ALA A 156      36.470  27.350  95.080  1.00  0.00           H
ATOM   2288  CA  ALA A 156      37.940  28.110  93.790  1.00  0.00           C
ATOM   2289  HA  ALA A 156      37.950  27.830  92.740  1.00  0.00           H
ATOM   2290  CB  ALA A 156      37.360  29.510  93.800  1.00  0.00           C
ATOM   2291  HB1 ALA A 156      37.940  30.270  93.230  1.00  0.00           H
ATOM   2292  HB2 ALA A 156      37.320  29.930  94.830  1.00  0.00           H
ATOM   2293  HB3 ALA A 156      36.330  29.420  93.420  1.00  0.00           H
ATOM   2294  C   ALA A 156      39.460  28.140  94.160  1.00  0.00           C
ATOM   2295  O   ALA A 156      40.340  28.160  93.350  1.00  0.00           O
ATOM   2296  N   LEU A 157      39.720  27.930  95.420  1.00  0.00           N
ATOM   2297  HN  LEU A 157      38.890  27.820  95.960  1.00  0.00           H
ATOM   2298  CA  LEU A 157      41.000  27.970  96.020  1.00  0.00           C
ATOM   2299  HA  LEU A 157      41.510  28.920  95.890  1.00  0.00           H
ATOM   2300  CB  LEU A 157      40.820  27.580  97.500  1.00  0.00           C
ATOM   2301  HB1 LEU A 157      41.790  27.460  98.030  1.00  0.00           H
ATOM   2302  HB2 LEU A 157      40.310  26.600  97.580  1.00  0.00           H
ATOM   2303  CG  LEU A 157      40.000  28.630  98.300  1.00  0.00           C
ATOM   2304  HG  LEU A 157      39.140  29.010  97.700  1.00  0.00           H
ATOM   2305  CD1 LEU A 157      39.490  28.040  99.620  1.00  0.00           C
ATOM   2306 HD11 LEU A 157      40.360  27.510 100.060  1.00  0.00           H
ATOM   2307 HD12 LEU A 157      38.710  27.260  99.470  1.00  0.00           H
ATOM   2308 HD13 LEU A 157      39.160  28.800 100.360  1.00  0.00           H
ATOM   2309  CD2 LEU A 157      40.910  29.750  98.570  1.00  0.00           C
ATOM   2310 HD21 LEU A 157      41.700  29.470  99.300  1.00  0.00           H
ATOM   2311 HD22 LEU A 157      40.270  30.580  98.930  1.00  0.00           H
ATOM   2312 HD23 LEU A 157      41.510  30.140  97.720  1.00  0.00           H
ATOM   2313  C   LEU A 157      41.940  26.960  95.490  1.00  0.00           C
ATOM   2314  O   LEU A 157      43.140  27.150  95.430  1.00  0.00           O
ATOM   2315  N   ASP A 158      41.450  25.790  95.090  1.00  0.00           N
ATOM   2316  HN  ASP A 158      40.470  25.670  95.180  1.00  0.00           H
ATOM   2317  CA  ASP A 158      42.220  24.680  94.710  1.00  0.00           C
ATOM   2318  HA  ASP A 158      43.150  24.800  95.240  1.00  0.00           H
ATOM   2319  CB  ASP A 158      41.600  23.310  95.080  1.00  0.00           C
ATOM   2320  HB1 ASP A 158      42.380  22.550  94.830  1.00  0.00           H
ATOM   2321  HB2 ASP A 158      40.630  23.080  94.590  1.00  0.00           H
ATOM   2322  CG  ASP A 158      41.470  23.180  96.500  1.00  0.00           C
ATOM   2323  OD1 ASP A 158      40.500  22.630  97.000  1.00  0.00           O
ATOM   2324  OD2 ASP A 158      42.480  23.490  97.130  1.00  0.00           O
ATOM   2325  C   ASP A 158      42.460  24.660  93.190  1.00  0.00           C
ATOM   2326  O   ASP A 158      43.260  23.940  92.580  1.00  0.00           O
ATOM   2327  N   PHE A 159      41.760  25.560  92.550  1.00  0.00           N
ATOM   2328  HN  PHE A 159      41.120  26.030  93.150  1.00  0.00           H
ATOM   2329  CA  PHE A 159      41.720  25.630  91.090  1.00  0.00           C
ATOM   2330  HA  PHE A 159      42.170  24.750  90.650  1.00  0.00           H
ATOM   2331  CB  PHE A 159      40.250  25.770  90.690  1.00  0.00           C
ATOM   2332  HB1 PHE A 159      40.210  26.270  89.710  1.00  0.00           H
ATOM   2333  HB2 PHE A 159      39.670  26.390  91.410  1.00  0.00           H
ATOM   2334  CG  PHE A 159      39.530  24.490  90.330  1.00  0.00           C
ATOM   2335  CD1 PHE A 159      38.330  24.590  89.610  1.00  0.00           C
ATOM   2336  HD1 PHE A 159      38.050  25.620  89.500  1.00  0.00           H
ATOM   2337  CE1 PHE A 159      37.710  23.490  89.100  1.00  0.00           C
ATOM   2338  HE1 PHE A 159      36.830  23.670  88.500  1.00  0.00           H
ATOM   2339  CZ  PHE A 159      38.110  22.230  89.480  1.00  0.00           C
ATOM   2340  HZ  PHE A 159      37.470  21.380  89.320  1.00  0.00           H
ATOM   2341  CD2 PHE A 159      39.950  23.240  90.690  1.00  0.00           C
ATOM   2342  HD2 PHE A 159      40.860  23.080  91.250  1.00  0.00           H
ATOM   2343  CE2 PHE A 159      39.260  22.080  90.290  1.00  0.00           C
ATOM   2344  HE2 PHE A 159      39.770  21.180  90.590  1.00  0.00           H
ATOM   2345  C   PHE A 159      42.470  26.860  90.660  1.00  0.00           C
ATOM   2346  O   PHE A 159      42.950  26.920  89.530  1.00  0.00           O
ATOM   2347  N   ARG A 160      42.540  27.870  91.550  1.00  0.00           N
ATOM   2348  HN  ARG A 160      41.910  27.870  92.330  1.00  0.00           H
ATOM   2349  CA  ARG A 160      43.270  29.100  91.230  1.00  0.00           C
ATOM   2350  HA  ARG A 160      43.440  29.120  90.160  1.00  0.00           H
ATOM   2351  CB  ARG A 160      42.480  30.340  91.710  1.00  0.00           C
ATOM   2352  HB1 ARG A 160      43.050  31.290  91.620  1.00  0.00           H
ATOM   2353  HB2 ARG A 160      42.080  30.320  92.740  1.00  0.00           H
ATOM   2354  CG  ARG A 160      41.200  30.550  90.820  1.00  0.00           C
ATOM   2355  HG1 ARG A 160      40.380  30.000  91.330  1.00  0.00           H
ATOM   2356  HG2 ARG A 160      41.410  30.180  89.790  1.00  0.00           H
ATOM   2357  CD  ARG A 160      40.650  32.010  90.780  1.00  0.00           C
ATOM   2358  HD1 ARG A 160      40.680  32.400  91.820  1.00  0.00           H
ATOM   2359  HD2 ARG A 160      39.630  31.910  90.340  1.00  0.00           H
ATOM   2360  NE  ARG A 160      41.370  32.790  89.750  1.00  0.00           N
ATOM   2361  HE  ARG A 160      41.350  32.400  88.830  1.00  0.00           H
ATOM   2362  CZ  ARG A 160      41.950  34.000  89.790  1.00  0.00           C
ATOM   2363  NH1 ARG A 160      42.270  34.670  90.880  1.00  0.00           N
ATOM   2364 HH11 ARG A 160      42.110  34.250  91.770  1.00  0.00           H
ATOM   2365 HH12 ARG A 160      42.810  35.500  90.870  1.00  0.00           H
ATOM   2366  NH2 ARG A 160      42.040  34.600  88.600  1.00  0.00           N
ATOM   2367 HH21 ARG A 160      41.460  34.170  87.910  1.00  0.00           H
ATOM   2368 HH22 ARG A 160      42.380  35.540  88.590  1.00  0.00           H
ATOM   2369  C   ARG A 160      44.690  29.120  91.700  1.00  0.00           C
ATOM   2370  O   ARG A 160      45.000  29.150  92.910  1.00  0.00           O
ATOM   2371  N   THR A 161      45.700  29.180  90.770  1.00  0.00           N
ATOM   2372  HN  THR A 161      45.460  29.010  89.820  1.00  0.00           H
ATOM   2373  CA  THR A 161      47.120  29.280  91.060  1.00  0.00           C
ATOM   2374  HA  THR A 161      47.250  30.040  91.810  1.00  0.00           H
ATOM   2375  CB  THR A 161      47.740  28.080  91.620  1.00  0.00           C
ATOM   2376  HB  THR A 161      47.070  27.690  92.420  1.00  0.00           H
ATOM   2377  OG1 THR A 161      49.060  28.160  92.030  1.00  0.00           O
ATOM   2378  HG1 THR A 161      49.100  27.990  92.970  1.00  0.00           H
ATOM   2379  CG2 THR A 161      47.760  27.010  90.550  1.00  0.00           C
ATOM   2380 HG21 THR A 161      48.710  27.150  89.990  1.00  0.00           H
ATOM   2381 HG22 THR A 161      46.770  26.910  90.060  1.00  0.00           H
ATOM   2382 HG23 THR A 161      48.010  26.030  91.000  1.00  0.00           H
ATOM   2383  C   THR A 161      47.840  29.770  89.790  1.00  0.00           C
ATOM   2384  O   THR A 161      47.270  29.540  88.740  1.00  0.00           O
ATOM   2385  N   PRO A 162      49.040  30.310  89.760  1.00  0.00           N
ATOM   2386  CD  PRO A 162      49.750  30.800  90.900  1.00  0.00           C
ATOM   2387  HD1 PRO A 162      50.470  30.030  91.240  1.00  0.00           H
ATOM   2388  HD2 PRO A 162      49.070  30.950  91.770  1.00  0.00           H
ATOM   2389  CA  PRO A 162      49.560  30.840  88.570  1.00  0.00           C
ATOM   2390  HA  PRO A 162      48.830  31.500  88.110  1.00  0.00           H
ATOM   2391  CB  PRO A 162      50.790  31.720  89.040  1.00  0.00           C
ATOM   2392  HB1 PRO A 162      50.930  32.630  88.430  1.00  0.00           H
ATOM   2393  HB2 PRO A 162      51.710  31.090  89.080  1.00  0.00           H
ATOM   2394  CG  PRO A 162      50.330  32.100  90.490  1.00  0.00           C
ATOM   2395  HG1 PRO A 162      51.190  32.330  91.150  1.00  0.00           H
ATOM   2396  HG2 PRO A 162      49.520  32.840  90.360  1.00  0.00           H
ATOM   2397  C   PRO A 162      49.960  29.860  87.480  1.00  0.00           C
ATOM   2398  O   PRO A 162      49.810  30.270  86.330  1.00  0.00           O
ATOM   2399  N   ALA A 163      50.370  28.630  87.790  1.00  0.00           N
ATOM   2400  HN  ALA A 163      50.450  28.430  88.760  1.00  0.00           H
ATOM   2401  CA  ALA A 163      50.790  27.690  86.650  1.00  0.00           C
ATOM   2402  HA  ALA A 163      51.440  28.210  85.960  1.00  0.00           H
ATOM   2403  CB  ALA A 163      51.660  26.570  87.270  1.00  0.00           C
ATOM   2404  HB1 ALA A 163      52.320  27.110  87.980  1.00  0.00           H
ATOM   2405  HB2 ALA A 163      52.140  25.990  86.450  1.00  0.00           H
ATOM   2406  HB3 ALA A 163      51.080  25.890  87.930  1.00  0.00           H
ATOM   2407  C   ALA A 163      49.510  27.180  85.870  1.00  0.00           C
ATOM   2408  O   ALA A 163      49.570  26.990  84.640  1.00  0.00           O
ATOM   2409  N   LYS A 164      48.350  27.190  86.550  1.00  0.00           N
ATOM   2410  HN  LYS A 164      48.430  27.470  87.510  1.00  0.00           H
ATOM   2411  CA  LYS A 164      47.100  26.840  85.970  1.00  0.00           C
ATOM   2412  HA  LYS A 164      47.240  26.070  85.230  1.00  0.00           H
ATOM   2413  CB  LYS A 164      46.200  26.270  87.050  1.00  0.00           C
ATOM   2414  HB1 LYS A 164      45.230  26.010  86.560  1.00  0.00           H
ATOM   2415  HB2 LYS A 164      45.920  27.020  87.830  1.00  0.00           H
ATOM   2416  CG  LYS A 164      46.710  24.970  87.800  1.00  0.00           C
ATOM   2417  HG1 LYS A 164      47.600  25.210  88.430  1.00  0.00           H
ATOM   2418  HG2 LYS A 164      47.010  24.310  86.950  1.00  0.00           H
ATOM   2419  CD  LYS A 164      45.640  24.230  88.540  1.00  0.00           C
ATOM   2420  HD1 LYS A 164      44.780  23.950  87.900  1.00  0.00           H
ATOM   2421  HD2 LYS A 164      45.230  24.930  89.300  1.00  0.00           H
ATOM   2422  CE  LYS A 164      46.070  22.830  89.020  1.00  0.00           C
ATOM   2423  HE1 LYS A 164      46.360  22.280  88.100  1.00  0.00           H
ATOM   2424  HE2 LYS A 164      45.220  22.330  89.530  1.00  0.00           H
ATOM   2425  NZ  LYS A 164      47.150  22.960  90.080  1.00  0.00           N
ATOM   2426  HZ1 LYS A 164      46.750  23.530  90.850  1.00  0.00           H
ATOM   2427  HZ2 LYS A 164      48.020  23.380  89.670  1.00  0.00           H
ATOM   2428  HZ3 LYS A 164      47.540  22.080  90.450  1.00  0.00           H
ATOM   2429  C   LYS A 164      46.450  27.880  85.120  1.00  0.00           C
ATOM   2430  O   LYS A 164      45.900  27.600  84.080  1.00  0.00           O
ATOM   2431  N   ALA A 165      46.660  29.160  85.490  1.00  0.00           N
ATOM   2432  HN  ALA A 165      46.900  29.370  86.430  1.00  0.00           H
ATOM   2433  CA  ALA A 165      46.330  30.260  84.630  1.00  0.00           C
ATOM   2434  HA  ALA A 165      45.330  30.130  84.230  1.00  0.00           H
ATOM   2435  CB  ALA A 165      46.560  31.510  85.420  1.00  0.00           C
ATOM   2436  HB1 ALA A 165      47.580  31.530  85.860  1.00  0.00           H
ATOM   2437  HB2 ALA A 165      45.880  31.630  86.290  1.00  0.00           H
ATOM   2438  HB3 ALA A 165      46.440  32.380  84.740  1.00  0.00           H
ATOM   2439  C   ALA A 165      47.110  30.300  83.360  1.00  0.00           C
ATOM   2440  O   ALA A 165      46.500  30.460  82.310  1.00  0.00           O
ATOM   2441  N   LYS A 166      48.410  30.060  83.400  1.00  0.00           N
ATOM   2442  HN  LYS A 166      48.740  29.910  84.330  1.00  0.00           H
ATOM   2443  CA  LYS A 166      49.310  29.800  82.250  1.00  0.00           C
ATOM   2444  HA  LYS A 166      49.260  30.610  81.540  1.00  0.00           H
ATOM   2445  CB  LYS A 166      50.750  29.640  82.770  1.00  0.00           C
ATOM   2446  HB1 LYS A 166      50.740  28.950  83.650  1.00  0.00           H
ATOM   2447  HB2 LYS A 166      51.150  30.630  83.060  1.00  0.00           H
ATOM   2448  CG  LYS A 166      51.740  28.950  81.720  1.00  0.00           C
ATOM   2449  HG1 LYS A 166      51.900  29.690  80.910  1.00  0.00           H
ATOM   2450  HG2 LYS A 166      51.320  28.020  81.290  1.00  0.00           H
ATOM   2451  CD  LYS A 166      53.130  28.680  82.350  1.00  0.00           C
ATOM   2452  HD1 LYS A 166      53.330  29.350  83.210  1.00  0.00           H
ATOM   2453  HD2 LYS A 166      53.950  28.670  81.600  1.00  0.00           H
ATOM   2454  CE  LYS A 166      53.230  27.170  82.850  1.00  0.00           C
ATOM   2455  HE1 LYS A 166      53.210  26.440  82.010  1.00  0.00           H
ATOM   2456  HE2 LYS A 166      52.470  26.970  83.640  1.00  0.00           H
ATOM   2457  NZ  LYS A 166      54.490  26.930  83.530  1.00  0.00           N
ATOM   2458  HZ1 LYS A 166      54.500  27.610  84.320  1.00  0.00           H
ATOM   2459  HZ2 LYS A 166      55.280  27.150  82.900  1.00  0.00           H
ATOM   2460  HZ3 LYS A 166      54.640  26.050  84.060  1.00  0.00           H
ATOM   2461  C   LYS A 166      48.820  28.600  81.430  1.00  0.00           C
ATOM   2462  O   LYS A 166      48.800  28.650  80.200  1.00  0.00           O
ATOM   2463  N   LEU A 167      48.480  27.470  82.100  1.00  0.00           N
ATOM   2464  HN  LEU A 167      48.600  27.410  83.090  1.00  0.00           H
ATOM   2465  CA  LEU A 167      48.030  26.280  81.430  1.00  0.00           C
ATOM   2466  HA  LEU A 167      48.870  26.020  80.790  1.00  0.00           H
ATOM   2467  CB  LEU A 167      47.730  25.200  82.550  1.00  0.00           C
ATOM   2468  HB1 LEU A 167      47.080  25.740  83.270  1.00  0.00           H
ATOM   2469  HB2 LEU A 167      48.710  25.060  83.050  1.00  0.00           H
ATOM   2470  CG  LEU A 167      47.210  23.850  82.130  1.00  0.00           C
ATOM   2471  HG  LEU A 167      46.290  23.880  81.510  1.00  0.00           H
ATOM   2472  CD1 LEU A 167      48.200  23.010  81.210  1.00  0.00           C
ATOM   2473 HD11 LEU A 167      48.400  23.460  80.210  1.00  0.00           H
ATOM   2474 HD12 LEU A 167      47.770  22.000  81.050  1.00  0.00           H
ATOM   2475 HD13 LEU A 167      49.180  22.930  81.730  1.00  0.00           H
ATOM   2476  CD2 LEU A 167      46.850  23.030  83.420  1.00  0.00           C
ATOM   2477 HD21 LEU A 167      46.640  21.980  83.130  1.00  0.00           H
ATOM   2478 HD22 LEU A 167      45.930  23.470  83.860  1.00  0.00           H
ATOM   2479 HD23 LEU A 167      47.670  23.080  84.170  1.00  0.00           H
ATOM   2480  C   LEU A 167      46.910  26.430  80.520  1.00  0.00           C
ATOM   2481  O   LEU A 167      46.900  25.900  79.420  1.00  0.00           O
ATOM   2482  N   ILE A 168      45.930  27.300  80.930  1.00  0.00           N
ATOM   2483  HN  ILE A 168      46.050  27.680  81.850  1.00  0.00           H
ATOM   2484  CA  ILE A 168      44.720  27.660  80.180  1.00  0.00           C
ATOM   2485  HA  ILE A 168      44.370  26.700  79.850  1.00  0.00           H
ATOM   2486  CB  ILE A 168      43.780  28.440  81.140  1.00  0.00           C
ATOM   2487  HB  ILE A 168      44.420  29.140  81.720  1.00  0.00           H
ATOM   2488  CG2 ILE A 168      42.750  29.260  80.470  1.00  0.00           C
ATOM   2489 HG21 ILE A 168      42.280  28.720  79.620  1.00  0.00           H
ATOM   2490 HG22 ILE A 168      43.300  30.120  80.040  1.00  0.00           H
ATOM   2491 HG23 ILE A 168      41.970  29.600  81.190  1.00  0.00           H
ATOM   2492  CG1 ILE A 168      43.170  27.550  82.230  1.00  0.00           C
ATOM   2493 HG11 ILE A 168      42.490  28.110  82.910  1.00  0.00           H
ATOM   2494 HG12 ILE A 168      44.010  27.210  82.870  1.00  0.00           H
ATOM   2495  CD  ILE A 168      42.420  26.350  81.710  1.00  0.00           C
ATOM   2496  HD1 ILE A 168      43.070  25.700  81.090  1.00  0.00           H
ATOM   2497  HD2 ILE A 168      41.580  26.730  81.090  1.00  0.00           H
ATOM   2498  HD3 ILE A 168      42.060  25.830  82.620  1.00  0.00           H
ATOM   2499  C   ILE A 168      45.100  28.540  78.910  1.00  0.00           C
ATOM   2500  O   ILE A 168      44.720  28.210  77.770  1.00  0.00           O
ATOM   2501  N   ASN A 169      45.940  29.610  79.080  1.00  0.00           N
ATOM   2502  HN  ASN A 169      46.130  29.750  80.050  1.00  0.00           H
ATOM   2503  CA  ASN A 169      46.510  30.420  78.030  1.00  0.00           C
ATOM   2504  HA  ASN A 169      45.650  30.810  77.500  1.00  0.00           H
ATOM   2505  CB  ASN A 169      47.440  31.580  78.560  1.00  0.00           C
ATOM   2506  HB1 ASN A 169      47.780  32.090  77.640  1.00  0.00           H
ATOM   2507  HB2 ASN A 169      48.390  31.220  79.000  1.00  0.00           H
ATOM   2508  CG  ASN A 169      46.560  32.500  79.490  1.00  0.00           C
ATOM   2509  OD1 ASN A 169      45.370  32.750  79.150  1.00  0.00           O
ATOM   2510  ND2 ASN A 169      47.120  33.000  80.620  1.00  0.00           N
ATOM   2511 HD21 ASN A 169      47.940  32.560  80.980  1.00  0.00           H
ATOM   2512 HD22 ASN A 169      46.450  33.330  81.280  1.00  0.00           H
ATOM   2513  C   ASN A 169      47.330  29.560  76.970  1.00  0.00           C
ATOM   2514  O   ASN A 169      47.180  29.770  75.760  1.00  0.00           O
ATOM   2515  N   ILE A 170      48.060  28.500  77.480  1.00  0.00           N
ATOM   2516  HN  ILE A 170      48.120  28.490  78.480  1.00  0.00           H
ATOM   2517  CA  ILE A 170      48.790  27.550  76.580  1.00  0.00           C
ATOM   2518  HA  ILE A 170      49.280  28.110  75.800  1.00  0.00           H
ATOM   2519  CB  ILE A 170      50.010  26.870  77.250  1.00  0.00           C
ATOM   2520  HB  ILE A 170      49.670  26.170  78.040  1.00  0.00           H
ATOM   2521  CG2 ILE A 170      50.720  25.980  76.140  1.00  0.00           C
ATOM   2522 HG21 ILE A 170      51.470  25.310  76.610  1.00  0.00           H
ATOM   2523 HG22 ILE A 170      51.360  26.590  75.450  1.00  0.00           H
ATOM   2524 HG23 ILE A 170      49.950  25.300  75.720  1.00  0.00           H
ATOM   2525  CG1 ILE A 170      50.910  28.010  77.820  1.00  0.00           C
ATOM   2526 HG11 ILE A 170      50.390  28.680  78.540  1.00  0.00           H
ATOM   2527 HG12 ILE A 170      51.300  28.640  76.990  1.00  0.00           H
ATOM   2528  CD  ILE A 170      52.110  27.390  78.550  1.00  0.00           C
ATOM   2529  HD1 ILE A 170      51.840  26.780  79.450  1.00  0.00           H
ATOM   2530  HD2 ILE A 170      52.730  28.230  78.930  1.00  0.00           H
ATOM   2531  HD3 ILE A 170      52.780  26.770  77.920  1.00  0.00           H
ATOM   2532  C   ILE A 170      47.760  26.660  75.850  1.00  0.00           C
ATOM   2533  O   ILE A 170      47.930  26.500  74.640  1.00  0.00           O
ATOM   2534  N   CYS A 171      46.710  26.150  76.560  1.00  0.00           N
ATOM   2535  HN  CYS A 171      46.670  26.400  77.530  1.00  0.00           H
ATOM   2536  CA  CYS A 171      45.580  25.490  75.880  1.00  0.00           C
ATOM   2537  HA  CYS A 171      45.940  24.610  75.360  1.00  0.00           H
ATOM   2538  CB  CYS A 171      44.400  25.090  76.880  1.00  0.00           C
ATOM   2539  HB1 CYS A 171      43.520  24.640  76.360  1.00  0.00           H
ATOM   2540  HB2 CYS A 171      43.960  25.940  77.430  1.00  0.00           H
ATOM   2541  SG  CYS A 171      44.920  23.800  78.060  1.00  0.00           S
ATOM   2542  HG1 CYS A 171      45.990  24.530  78.350  1.00  0.00           H
ATOM   2543  C   CYS A 171      45.000  26.350  74.760  1.00  0.00           C
ATOM   2544  O   CYS A 171      44.710  25.810  73.660  1.00  0.00           O
ATOM   2545  N   ILE A 172      44.730  27.720  75.040  1.00  0.00           N
ATOM   2546  HN  ILE A 172      44.720  28.010  75.990  1.00  0.00           H
ATOM   2547  CA  ILE A 172      44.220  28.690  74.070  1.00  0.00           C
ATOM   2548  HA  ILE A 172      43.330  28.360  73.550  1.00  0.00           H
ATOM   2549  CB  ILE A 172      43.760  29.920  74.860  1.00  0.00           C
ATOM   2550  HB  ILE A 172      44.470  30.060  75.690  1.00  0.00           H
ATOM   2551  CG2 ILE A 172      43.710  31.230  73.960  1.00  0.00           C
ATOM   2552 HG21 ILE A 172      43.390  32.140  74.520  1.00  0.00           H
ATOM   2553 HG22 ILE A 172      43.030  31.160  73.080  1.00  0.00           H
ATOM   2554 HG23 ILE A 172      44.710  31.410  73.510  1.00  0.00           H
ATOM   2555  CG1 ILE A 172      42.460  29.630  75.550  1.00  0.00           C
ATOM   2556 HG11 ILE A 172      42.580  28.630  76.010  1.00  0.00           H
ATOM   2557 HG12 ILE A 172      41.630  29.520  74.820  1.00  0.00           H
ATOM   2558  CD  ILE A 172      42.210  30.650  76.690  1.00  0.00           C
ATOM   2559  HD1 ILE A 172      41.940  31.630  76.240  1.00  0.00           H
ATOM   2560  HD2 ILE A 172      43.090  30.730  77.360  1.00  0.00           H
ATOM   2561  HD3 ILE A 172      41.320  30.400  77.310  1.00  0.00           H
ATOM   2562  C   ILE A 172      45.050  28.990  72.860  1.00  0.00           C
ATOM   2563  O   ILE A 172      44.560  29.000  71.740  1.00  0.00           O
ATOM   2564  N   TRP A 173      46.390  29.200  72.990  1.00  0.00           N
ATOM   2565  HN  TRP A 173      46.770  29.480  73.870  1.00  0.00           H
ATOM   2566  CA  TRP A 173      47.330  29.110  71.900  1.00  0.00           C
ATOM   2567  HA  TRP A 173      46.950  29.860  71.220  1.00  0.00           H
ATOM   2568  CB  TRP A 173      48.710  29.750  72.270  1.00  0.00           C
ATOM   2569  HB1 TRP A 173      49.460  29.470  71.490  1.00  0.00           H
ATOM   2570  HB2 TRP A 173      49.020  29.150  73.150  1.00  0.00           H
ATOM   2571  CG  TRP A 173      48.750  31.260  72.440  1.00  0.00           C
ATOM   2572  CD1 TRP A 173      48.810  31.970  73.630  1.00  0.00           C
ATOM   2573  HD1 TRP A 173      48.690  31.490  74.590  1.00  0.00           H
ATOM   2574  NE1 TRP A 173      48.980  33.340  73.370  1.00  0.00           N
ATOM   2575  HE1 TRP A 173      49.260  34.010  74.030  1.00  0.00           H
ATOM   2576  CE2 TRP A 173      49.190  33.460  71.980  1.00  0.00           C
ATOM   2577  CD2 TRP A 173      49.060  32.200  71.380  1.00  0.00           C
ATOM   2578  CE3 TRP A 173      49.260  32.000  70.010  1.00  0.00           C
ATOM   2579  HE3 TRP A 173      49.160  31.010  69.590  1.00  0.00           H
ATOM   2580  CZ3 TRP A 173      49.400  33.130  69.250  1.00  0.00           C
ATOM   2581  HZ3 TRP A 173      49.500  32.850  68.210  1.00  0.00           H
ATOM   2582  CZ2 TRP A 173      49.450  34.550  71.160  1.00  0.00           C
ATOM   2583  HZ2 TRP A 173      49.610  35.550  71.540  1.00  0.00           H
ATOM   2584  CH2 TRP A 173      49.470  34.440  69.770  1.00  0.00           C
ATOM   2585  HH2 TRP A 173      49.600  35.330  69.170  1.00  0.00           H
ATOM   2586  C   TRP A 173      47.370  27.810  71.120  1.00  0.00           C
ATOM   2587  O   TRP A 173      47.440  27.810  69.890  1.00  0.00           O
ATOM   2588  N   VAL A 174      47.370  26.670  71.740  1.00  0.00           N
ATOM   2589  HN  VAL A 174      47.520  26.630  72.720  1.00  0.00           H
ATOM   2590  CA  VAL A 174      47.030  25.430  71.030  1.00  0.00           C
ATOM   2591  HA  VAL A 174      47.860  25.270  70.360  1.00  0.00           H
ATOM   2592  CB  VAL A 174      47.040  24.340  72.040  1.00  0.00           C
ATOM   2593  HB  VAL A 174      46.390  24.440  72.940  1.00  0.00           H
ATOM   2594  CG1 VAL A 174      46.670  23.000  71.370  1.00  0.00           C
ATOM   2595 HG11 VAL A 174      45.630  23.060  70.970  1.00  0.00           H
ATOM   2596 HG12 VAL A 174      46.760  22.180  72.110  1.00  0.00           H
ATOM   2597 HG13 VAL A 174      47.300  22.800  70.490  1.00  0.00           H
ATOM   2598  CG2 VAL A 174      48.430  24.170  72.670  1.00  0.00           C
ATOM   2599 HG21 VAL A 174      48.820  25.120  73.100  1.00  0.00           H
ATOM   2600 HG22 VAL A 174      49.090  23.900  71.810  1.00  0.00           H
ATOM   2601 HG23 VAL A 174      48.490  23.450  73.520  1.00  0.00           H
ATOM   2602  C   VAL A 174      45.740  25.470  70.230  1.00  0.00           C
ATOM   2603  O   VAL A 174      45.700  25.070  69.020  1.00  0.00           O
ATOM   2604  N   LEU A 175      44.550  25.850  70.800  1.00  0.00           N
ATOM   2605  HN  LEU A 175      44.560  26.100  71.760  1.00  0.00           H
ATOM   2606  CA  LEU A 175      43.250  25.790  70.270  1.00  0.00           C
ATOM   2607  HA  LEU A 175      43.000  24.880  69.760  1.00  0.00           H
ATOM   2608  CB  LEU A 175      42.060  25.880  71.300  1.00  0.00           C
ATOM   2609  HB1 LEU A 175      42.150  26.870  71.810  1.00  0.00           H
ATOM   2610  HB2 LEU A 175      42.220  25.080  72.050  1.00  0.00           H
ATOM   2611  CG  LEU A 175      40.640  25.670  70.760  1.00  0.00           C
ATOM   2612  HG  LEU A 175      40.600  26.310  69.850  1.00  0.00           H
ATOM   2613  CD1 LEU A 175      40.410  24.230  70.320  1.00  0.00           C
ATOM   2614 HD11 LEU A 175      41.190  23.890  69.600  1.00  0.00           H
ATOM   2615 HD12 LEU A 175      39.410  24.170  69.840  1.00  0.00           H
ATOM   2616 HD13 LEU A 175      40.480  23.570  71.210  1.00  0.00           H
ATOM   2617  CD2 LEU A 175      39.560  26.090  71.690  1.00  0.00           C
ATOM   2618 HD21 LEU A 175      39.940  27.000  72.220  1.00  0.00           H
ATOM   2619 HD22 LEU A 175      39.540  25.320  72.490  1.00  0.00           H
ATOM   2620 HD23 LEU A 175      38.510  26.220  71.350  1.00  0.00           H
ATOM   2621  C   LEU A 175      43.110  26.780  69.140  1.00  0.00           C
ATOM   2622  O   LEU A 175      42.500  26.400  68.090  1.00  0.00           O
ATOM   2623  N   ALA A 176      43.850  27.930  69.250  1.00  0.00           N
ATOM   2624  HN  ALA A 176      44.340  28.220  70.070  1.00  0.00           H
ATOM   2625  CA  ALA A 176      43.850  28.880  68.170  1.00  0.00           C
ATOM   2626  HA  ALA A 176      42.840  29.060  67.840  1.00  0.00           H
ATOM   2627  CB  ALA A 176      44.300  30.220  68.690  1.00  0.00           C
ATOM   2628  HB1 ALA A 176      45.320  30.150  69.150  1.00  0.00           H
ATOM   2629  HB2 ALA A 176      43.630  30.660  69.460  1.00  0.00           H
ATOM   2630  HB3 ALA A 176      44.380  31.070  67.980  1.00  0.00           H
ATOM   2631  C   ALA A 176      44.710  28.400  67.000  1.00  0.00           C
ATOM   2632  O   ALA A 176      44.290  28.630  65.880  1.00  0.00           O
ATOM   2633  N   SER A 177      45.820  27.710  67.240  1.00  0.00           N
ATOM   2634  HN  SER A 177      46.110  27.580  68.180  1.00  0.00           H
ATOM   2635  CA  SER A 177      46.670  27.100  66.220  1.00  0.00           C
ATOM   2636  HA  SER A 177      47.160  27.880  65.670  1.00  0.00           H
ATOM   2637  CB  SER A 177      47.900  26.370  66.760  1.00  0.00           C
ATOM   2638  HB1 SER A 177      48.420  26.100  65.810  1.00  0.00           H
ATOM   2639  HB2 SER A 177      47.590  25.500  67.370  1.00  0.00           H
ATOM   2640  OG  SER A 177      48.750  27.280  67.470  1.00  0.00           O
ATOM   2641  HG1 SER A 177      48.510  27.200  68.400  1.00  0.00           H
ATOM   2642  C   SER A 177      45.960  26.150  65.220  1.00  0.00           C
ATOM   2643  O   SER A 177      46.400  25.970  64.140  1.00  0.00           O
ATOM   2644  N   GLY A 178      44.860  25.590  65.700  1.00  0.00           N
ATOM   2645  HN  GLY A 178      44.690  25.730  66.670  1.00  0.00           H
ATOM   2646  CA  GLY A 178      44.000  24.740  64.890  1.00  0.00           C
ATOM   2647  HA1 GLY A 178      43.230  24.230  65.450  1.00  0.00           H
ATOM   2648  HA2 GLY A 178      44.780  24.150  64.430  1.00  0.00           H
ATOM   2649  C   GLY A 178      43.440  25.500  63.770  1.00  0.00           C
ATOM   2650  O   GLY A 178      43.280  24.790  62.770  1.00  0.00           O
ATOM   2651  N   VAL A 179      43.250  26.780  63.870  1.00  0.00           N
ATOM   2652  HN  VAL A 179      43.380  27.190  64.770  1.00  0.00           H
ATOM   2653  CA  VAL A 179      42.890  27.630  62.730  1.00  0.00           C
ATOM   2654  HA  VAL A 179      42.620  27.000  61.890  1.00  0.00           H
ATOM   2655  CB  VAL A 179      41.630  28.450  62.950  1.00  0.00           C
ATOM   2656  HB  VAL A 179      40.800  27.710  62.980  1.00  0.00           H
ATOM   2657  CG1 VAL A 179      41.660  29.170  64.310  1.00  0.00           C
ATOM   2658 HG11 VAL A 179      41.590  28.420  65.130  1.00  0.00           H
ATOM   2659 HG12 VAL A 179      40.720  29.760  64.340  1.00  0.00           H
ATOM   2660 HG13 VAL A 179      42.490  29.890  64.430  1.00  0.00           H
ATOM   2661  CG2 VAL A 179      41.340  29.330  61.690  1.00  0.00           C
ATOM   2662 HG21 VAL A 179      40.350  29.840  61.710  1.00  0.00           H
ATOM   2663 HG22 VAL A 179      41.340  28.700  60.780  1.00  0.00           H
ATOM   2664 HG23 VAL A 179      42.090  30.110  61.410  1.00  0.00           H
ATOM   2665  C   VAL A 179      44.050  28.450  62.200  1.00  0.00           C
ATOM   2666  O   VAL A 179      44.210  28.730  61.010  1.00  0.00           O
ATOM   2667  N   GLY A 180      45.040  28.830  63.130  1.00  0.00           N
ATOM   2668  HN  GLY A 180      44.920  28.680  64.110  1.00  0.00           H
ATOM   2669  CA  GLY A 180      46.240  29.680  62.740  1.00  0.00           C
ATOM   2670  HA1 GLY A 180      46.800  30.000  63.610  1.00  0.00           H
ATOM   2671  HA2 GLY A 180      45.870  30.560  62.230  1.00  0.00           H
ATOM   2672  C   GLY A 180      47.230  28.990  61.800  1.00  0.00           C
ATOM   2673  O   GLY A 180      47.680  29.550  60.810  1.00  0.00           O
ATOM   2674  N   VAL A 181      47.550  27.700  62.080  1.00  0.00           N
ATOM   2675  HN  VAL A 181      47.030  27.260  62.810  1.00  0.00           H
ATOM   2676  CA  VAL A 181      48.440  26.810  61.260  1.00  0.00           C
ATOM   2677  HA  VAL A 181      49.330  27.390  61.060  1.00  0.00           H
ATOM   2678  CB  VAL A 181      48.740  25.540  62.000  1.00  0.00           C
ATOM   2679  HB  VAL A 181      47.810  25.140  62.450  1.00  0.00           H
ATOM   2680  CG1 VAL A 181      49.330  24.430  61.110  1.00  0.00           C
ATOM   2681 HG11 VAL A 181      48.560  24.100  60.380  1.00  0.00           H
ATOM   2682 HG12 VAL A 181      49.640  23.570  61.740  1.00  0.00           H
ATOM   2683 HG13 VAL A 181      50.190  24.830  60.540  1.00  0.00           H
ATOM   2684  CG2 VAL A 181      49.710  25.980  63.150  1.00  0.00           C
ATOM   2685 HG21 VAL A 181      50.050  25.090  63.720  1.00  0.00           H
ATOM   2686 HG22 VAL A 181      49.260  26.710  63.860  1.00  0.00           H
ATOM   2687 HG23 VAL A 181      50.650  26.410  62.760  1.00  0.00           H
ATOM   2688  C   VAL A 181      47.800  26.590  59.840  1.00  0.00           C
ATOM   2689  O   VAL A 181      48.470  26.850  58.860  1.00  0.00           O
ATOM   2690  N   PRO A 182      46.620  26.230  59.610  1.00  0.00           N
ATOM   2691  CD  PRO A 182      45.670  25.530  60.530  1.00  0.00           C
ATOM   2692  HD1 PRO A 182      45.260  26.320  61.190  1.00  0.00           H
ATOM   2693  HD2 PRO A 182      46.120  24.680  61.080  1.00  0.00           H
ATOM   2694  CA  PRO A 182      45.880  26.480  58.350  1.00  0.00           C
ATOM   2695  HA  PRO A 182      46.300  25.810  57.620  1.00  0.00           H
ATOM   2696  CB  PRO A 182      44.420  26.170  58.620  1.00  0.00           C
ATOM   2697  HB1 PRO A 182      43.810  26.030  57.700  1.00  0.00           H
ATOM   2698  HB2 PRO A 182      43.980  27.010  59.200  1.00  0.00           H
ATOM   2699  CG  PRO A 182      44.560  25.060  59.610  1.00  0.00           C
ATOM   2700  HG1 PRO A 182      43.620  24.730  60.100  1.00  0.00           H
ATOM   2701  HG2 PRO A 182      44.800  24.120  59.070  1.00  0.00           H
ATOM   2702  C   PRO A 182      46.100  27.910  57.670  1.00  0.00           C
ATOM   2703  O   PRO A 182      46.420  27.970  56.490  1.00  0.00           O
ATOM   2704  N   ILE A 183      45.960  29.030  58.420  1.00  0.00           N
ATOM   2705  HN  ILE A 183      45.820  28.920  59.400  1.00  0.00           H
ATOM   2706  CA  ILE A 183      46.160  30.320  57.880  1.00  0.00           C
ATOM   2707  HA  ILE A 183      45.510  30.440  57.020  1.00  0.00           H
ATOM   2708  CB  ILE A 183      45.790  31.410  58.830  1.00  0.00           C
ATOM   2709  HB  ILE A 183      46.250  31.200  59.820  1.00  0.00           H
ATOM   2710  CG2 ILE A 183      46.100  32.820  58.250  1.00  0.00           C
ATOM   2711 HG21 ILE A 183      45.490  33.550  58.830  1.00  0.00           H
ATOM   2712 HG22 ILE A 183      45.780  32.890  57.190  1.00  0.00           H
ATOM   2713 HG23 ILE A 183      47.150  33.090  58.450  1.00  0.00           H
ATOM   2714  CG1 ILE A 183      44.280  31.430  59.100  1.00  0.00           C
ATOM   2715 HG11 ILE A 183      43.950  32.450  59.410  1.00  0.00           H
ATOM   2716 HG12 ILE A 183      44.040  30.910  60.060  1.00  0.00           H
ATOM   2717  CD  ILE A 183      43.180  31.100  58.070  1.00  0.00           C
ATOM   2718  HD1 ILE A 183      43.250  30.020  57.790  1.00  0.00           H
ATOM   2719  HD2 ILE A 183      43.280  31.760  57.180  1.00  0.00           H
ATOM   2720  HD3 ILE A 183      42.160  31.360  58.430  1.00  0.00           H
ATOM   2721  C   ILE A 183      47.550  30.600  57.390  1.00  0.00           C
ATOM   2722  O   ILE A 183      47.800  31.130  56.290  1.00  0.00           O
ATOM   2723  N   MET A 184      48.610  30.140  58.100  1.00  0.00           N
ATOM   2724  HN  MET A 184      48.460  29.740  59.000  1.00  0.00           H
ATOM   2725  CA  MET A 184      49.950  30.160  57.520  1.00  0.00           C
ATOM   2726  HA  MET A 184      50.260  31.160  57.280  1.00  0.00           H
ATOM   2727  CB  MET A 184      51.000  29.650  58.550  1.00  0.00           C
ATOM   2728  HB1 MET A 184      52.020  29.570  58.100  1.00  0.00           H
ATOM   2729  HB2 MET A 184      50.640  28.650  58.880  1.00  0.00           H
ATOM   2730  CG  MET A 184      51.040  30.530  59.800  1.00  0.00           C
ATOM   2731  HG1 MET A 184      50.100  30.470  60.390  1.00  0.00           H
ATOM   2732  HG2 MET A 184      51.170  31.590  59.490  1.00  0.00           H
ATOM   2733  SD  MET A 184      52.480  30.130  60.880  1.00  0.00           S
ATOM   2734  CE  MET A 184      51.670  29.890  62.490  1.00  0.00           C
ATOM   2735  HE1 MET A 184      51.160  30.830  62.790  1.00  0.00           H
ATOM   2736  HE2 MET A 184      52.490  29.600  63.190  1.00  0.00           H
ATOM   2737  HE3 MET A 184      50.810  29.180  62.420  1.00  0.00           H
ATOM   2738  C   MET A 184      50.060  29.330  56.240  1.00  0.00           C
ATOM   2739  O   MET A 184      50.670  29.760  55.260  1.00  0.00           O
ATOM   2740  N   VAL A 185      49.440  28.150  56.120  1.00  0.00           N
ATOM   2741  HN  VAL A 185      49.020  27.820  56.960  1.00  0.00           H
ATOM   2742  CA  VAL A 185      49.520  27.460  54.870  1.00  0.00           C
ATOM   2743  HA  VAL A 185      50.550  27.410  54.530  1.00  0.00           H
ATOM   2744  CB  VAL A 185      49.130  25.980  54.980  1.00  0.00           C
ATOM   2745  HB  VAL A 185      48.060  25.910  55.270  1.00  0.00           H
ATOM   2746  CG1 VAL A 185      49.330  25.170  53.670  1.00  0.00           C
ATOM   2747 HG11 VAL A 185      50.350  25.250  53.240  1.00  0.00           H
ATOM   2748 HG12 VAL A 185      48.620  25.570  52.910  1.00  0.00           H
ATOM   2749 HG13 VAL A 185      49.150  24.100  53.900  1.00  0.00           H
ATOM   2750  CG2 VAL A 185      49.910  25.300  56.150  1.00  0.00           C
ATOM   2751 HG21 VAL A 185      51.010  25.290  56.020  1.00  0.00           H
ATOM   2752 HG22 VAL A 185      49.450  24.300  56.300  1.00  0.00           H
ATOM   2753 HG23 VAL A 185      49.850  25.880  57.100  1.00  0.00           H
ATOM   2754  C   VAL A 185      48.720  28.120  53.660  1.00  0.00           C
ATOM   2755  O   VAL A 185      49.170  28.170  52.510  1.00  0.00           O
ATOM   2756  N   MET A 186      47.500  28.720  53.940  1.00  0.00           N
ATOM   2757  HN  MET A 186      47.140  28.760  54.870  1.00  0.00           H
ATOM   2758  CA  MET A 186      46.690  29.380  52.850  1.00  0.00           C
ATOM   2759  HA  MET A 186      46.760  28.750  51.980  1.00  0.00           H
ATOM   2760  CB  MET A 186      45.200  29.530  53.350  1.00  0.00           C
ATOM   2761  HB1 MET A 186      44.690  30.230  52.660  1.00  0.00           H
ATOM   2762  HB2 MET A 186      45.190  30.160  54.260  1.00  0.00           H
ATOM   2763  CG  MET A 186      44.390  28.260  53.410  1.00  0.00           C
ATOM   2764  HG1 MET A 186      44.730  27.580  54.220  1.00  0.00           H
ATOM   2765  HG2 MET A 186      44.630  27.740  52.460  1.00  0.00           H
ATOM   2766  SD  MET A 186      42.650  28.470  53.670  1.00  0.00           S
ATOM   2767  CE  MET A 186      42.850  29.470  55.050  1.00  0.00           C
ATOM   2768  HE1 MET A 186      43.580  29.190  55.840  1.00  0.00           H
ATOM   2769  HE2 MET A 186      41.890  29.700  55.570  1.00  0.00           H
ATOM   2770  HE3 MET A 186      43.200  30.500  54.800  1.00  0.00           H
ATOM   2771  C   MET A 186      47.260  30.730  52.370  1.00  0.00           C
ATOM   2772  O   MET A 186      47.170  31.030  51.200  1.00  0.00           O
ATOM   2773  N   ALA A 187      47.940  31.460  53.280  1.00  0.00           N
ATOM   2774  HN  ALA A 187      47.940  31.160  54.230  1.00  0.00           H
ATOM   2775  CA  ALA A 187      48.590  32.710  53.050  1.00  0.00           C
ATOM   2776  HA  ALA A 187      47.910  33.360  52.520  1.00  0.00           H
ATOM   2777  CB  ALA A 187      48.910  33.320  54.390  1.00  0.00           C
ATOM   2778  HB1 ALA A 187      47.960  33.500  54.930  1.00  0.00           H
ATOM   2779  HB2 ALA A 187      49.330  34.350  54.410  1.00  0.00           H
ATOM   2780  HB3 ALA A 187      49.530  32.670  55.050  1.00  0.00           H
ATOM   2781  C   ALA A 187      49.800  32.720  52.210  1.00  0.00           C
ATOM   2782  O   ALA A 187      50.780  32.070  52.510  1.00  0.00           O
ATOM   2783  N   VAL A 188      49.680  33.510  51.110  1.00  0.00           N
ATOM   2784  HN  VAL A 188      48.840  33.970  50.850  1.00  0.00           H
ATOM   2785  CA  VAL A 188      50.670  33.540  50.130  1.00  0.00           C
ATOM   2786  HA  VAL A 188      51.660  33.420  50.530  1.00  0.00           H
ATOM   2787  CB  VAL A 188      50.470  32.510  48.980  1.00  0.00           C
ATOM   2788  HB  VAL A 188      51.380  32.500  48.340  1.00  0.00           H
ATOM   2789  CG1 VAL A 188      50.370  31.050  49.490  1.00  0.00           C
ATOM   2790 HG11 VAL A 188      50.360  30.370  48.610  1.00  0.00           H
ATOM   2791 HG12 VAL A 188      49.440  30.910  50.080  1.00  0.00           H
ATOM   2792 HG13 VAL A 188      51.300  30.700  49.990  1.00  0.00           H
ATOM   2793  CG2 VAL A 188      49.220  32.780  48.200  1.00  0.00           C
ATOM   2794 HG21 VAL A 188      49.150  31.990  47.420  1.00  0.00           H
ATOM   2795 HG22 VAL A 188      49.080  33.800  47.800  1.00  0.00           H
ATOM   2796 HG23 VAL A 188      48.300  32.630  48.800  1.00  0.00           H
ATOM   2797  C   VAL A 188      50.650  34.940  49.470  1.00  0.00           C
ATOM   2798  O   VAL A 188      49.790  35.760  49.610  1.00  0.00           O
ATOM   2799  N   THR A 189      51.760  35.120  48.720  1.00  0.00           N
ATOM   2800  HN  THR A 189      52.400  34.370  48.600  1.00  0.00           H
ATOM   2801  CA  THR A 189      51.940  36.240  47.800  1.00  0.00           C
ATOM   2802  HA  THR A 189      51.190  37.010  47.950  1.00  0.00           H
ATOM   2803  CB  THR A 189      53.200  37.030  48.020  1.00  0.00           C
ATOM   2804  HB  THR A 189      53.240  37.820  47.240  1.00  0.00           H
ATOM   2805  OG1 THR A 189      54.350  36.290  48.140  1.00  0.00           O
ATOM   2806  HG1 THR A 189      54.040  35.400  48.330  1.00  0.00           H
ATOM   2807  CG2 THR A 189      53.130  37.810  49.340  1.00  0.00           C
ATOM   2808 HG21 THR A 189      54.010  38.460  49.540  1.00  0.00           H
ATOM   2809 HG22 THR A 189      52.910  37.040  50.110  1.00  0.00           H
ATOM   2810 HG23 THR A 189      52.190  38.410  49.430  1.00  0.00           H
ATOM   2811  C   THR A 189      51.950  35.810  46.390  1.00  0.00           C
ATOM   2812  O   THR A 189      52.630  34.870  46.020  1.00  0.00           O
ATOM   2813  N   ARG A 190      51.150  36.480  45.560  1.00  0.00           N
ATOM   2814  HN  ARG A 190      50.460  37.100  45.920  1.00  0.00           H
ATOM   2815  CA  ARG A 190      51.140  36.240  44.180  1.00  0.00           C
ATOM   2816  HA  ARG A 190      52.050  35.700  43.950  1.00  0.00           H
ATOM   2817  CB  ARG A 190      49.850  35.440  43.780  1.00  0.00           C
ATOM   2818  HB1 ARG A 190      49.900  35.390  42.670  1.00  0.00           H
ATOM   2819  HB2 ARG A 190      48.890  35.920  44.060  1.00  0.00           H
ATOM   2820  CG  ARG A 190      49.930  34.040  44.290  1.00  0.00           C
ATOM   2821  HG1 ARG A 190      49.600  33.960  45.350  1.00  0.00           H
ATOM   2822  HG2 ARG A 190      50.940  33.590  44.220  1.00  0.00           H
ATOM   2823  CD  ARG A 190      49.050  33.150  43.470  1.00  0.00           C
ATOM   2824  HD1 ARG A 190      49.460  33.160  42.440  1.00  0.00           H
ATOM   2825  HD2 ARG A 190      48.000  33.470  43.270  1.00  0.00           H
ATOM   2826  NE  ARG A 190      49.090  31.880  44.150  1.00  0.00           N
ATOM   2827  HE  ARG A 190      49.760  31.750  44.880  1.00  0.00           H
ATOM   2828  CZ  ARG A 190      48.710  30.720  43.600  1.00  0.00           C
ATOM   2829  NH1 ARG A 190      48.000  30.750  42.510  1.00  0.00           N
ATOM   2830 HH11 ARG A 190      47.800  31.590  42.020  1.00  0.00           H
ATOM   2831 HH12 ARG A 190      47.870  29.980  41.880  1.00  0.00           H
ATOM   2832  NH2 ARG A 190      49.170  29.590  44.090  1.00  0.00           N
ATOM   2833 HH21 ARG A 190      49.640  29.680  44.960  1.00  0.00           H
ATOM   2834 HH22 ARG A 190      48.960  28.720  43.640  1.00  0.00           H
ATOM   2835  C   ARG A 190      51.090  37.600  43.350  1.00  0.00           C
ATOM   2836  O   ARG A 190      50.310  38.520  43.700  1.00  0.00           O
ATOM   2837  N   PRO A 191      51.880  37.690  42.320  1.00  0.00           N
ATOM   2838  CD  PRO A 191      52.780  36.610  41.840  1.00  0.00           C
ATOM   2839  HD1 PRO A 191      52.280  35.620  41.880  1.00  0.00           H
ATOM   2840  HD2 PRO A 191      53.780  36.560  42.330  1.00  0.00           H
ATOM   2841  CA  PRO A 191      51.760  38.750  41.320  1.00  0.00           C
ATOM   2842  HA  PRO A 191      51.930  39.740  41.720  1.00  0.00           H
ATOM   2843  CB  PRO A 191      52.950  38.490  40.360  1.00  0.00           C
ATOM   2844  HB1 PRO A 191      53.930  38.760  40.800  1.00  0.00           H
ATOM   2845  HB2 PRO A 191      52.900  38.880  39.320  1.00  0.00           H
ATOM   2846  CG  PRO A 191      53.060  36.940  40.370  1.00  0.00           C
ATOM   2847  HG1 PRO A 191      52.470  36.370  39.630  1.00  0.00           H
ATOM   2848  HG2 PRO A 191      54.150  36.790  40.230  1.00  0.00           H
ATOM   2849  C   PRO A 191      50.500  38.810  40.450  1.00  0.00           C
ATOM   2850  O   PRO A 191      50.190  37.780  39.800  1.00  0.00           O
ATOM   2851  N   ARG A 192      49.700  39.830  40.490  1.00  0.00           N
ATOM   2852  HN  ARG A 192      49.950  40.600  41.080  1.00  0.00           H
ATOM   2853  CA  ARG A 192      48.590  40.040  39.670  1.00  0.00           C
ATOM   2854  HA  ARG A 192      48.810  39.570  38.730  1.00  0.00           H
ATOM   2855  CB  ARG A 192      47.250  39.470  40.280  1.00  0.00           C
ATOM   2856  HB1 ARG A 192      47.050  39.850  41.310  1.00  0.00           H
ATOM   2857  HB2 ARG A 192      47.390  38.380  40.460  1.00  0.00           H
ATOM   2858  CG  ARG A 192      45.930  39.650  39.450  1.00  0.00           C
ATOM   2859  HG1 ARG A 192      46.150  39.240  38.440  1.00  0.00           H
ATOM   2860  HG2 ARG A 192      45.820  40.750  39.320  1.00  0.00           H
ATOM   2861  CD  ARG A 192      44.690  39.080  40.070  1.00  0.00           C
ATOM   2862  HD1 ARG A 192      44.680  39.530  41.090  1.00  0.00           H
ATOM   2863  HD2 ARG A 192      44.810  37.980  40.060  1.00  0.00           H
ATOM   2864  NE  ARG A 192      43.590  39.590  39.240  1.00  0.00           N
ATOM   2865  HE  ARG A 192      43.690  40.320  38.560  1.00  0.00           H
ATOM   2866  CZ  ARG A 192      42.370  39.370  39.560  1.00  0.00           C
ATOM   2867  NH1 ARG A 192      41.420  40.090  38.920  1.00  0.00           N
ATOM   2868 HH11 ARG A 192      41.580  40.760  38.200  1.00  0.00           H
ATOM   2869 HH12 ARG A 192      40.460  39.910  39.160  1.00  0.00           H
ATOM   2870  NH2 ARG A 192      42.040  38.520  40.500  1.00  0.00           N
ATOM   2871 HH21 ARG A 192      42.710  37.880  40.860  1.00  0.00           H
ATOM   2872 HH22 ARG A 192      41.080  38.280  40.650  1.00  0.00           H
ATOM   2873  C   ARG A 192      48.360  41.530  39.370  1.00  0.00           C
ATOM   2874  O   ARG A 192      48.270  42.390  40.200  1.00  0.00           O
ATOM   2875  N   ASP A 193      48.170  41.810  38.040  1.00  0.00           N
ATOM   2876  HN  ASP A 193      48.370  41.110  37.360  1.00  0.00           H
ATOM   2877  CA  ASP A 193      47.610  43.040  37.510  1.00  0.00           C
ATOM   2878  HA  ASP A 193      47.580  42.940  36.430  1.00  0.00           H
ATOM   2879  CB  ASP A 193      46.130  43.220  37.890  1.00  0.00           C
ATOM   2880  HB1 ASP A 193      45.870  44.120  37.290  1.00  0.00           H
ATOM   2881  HB2 ASP A 193      45.980  43.120  38.980  1.00  0.00           H
ATOM   2882  CG  ASP A 193      45.300  42.090  37.320  1.00  0.00           C
ATOM   2883  OD1 ASP A 193      45.560  41.400  36.290  1.00  0.00           O
ATOM   2884  OD2 ASP A 193      44.180  42.000  37.840  1.00  0.00           O
ATOM   2885  C   ASP A 193      48.370  44.310  37.720  1.00  0.00           C
ATOM   2886  O   ASP A 193      47.920  45.460  37.710  1.00  0.00           O
ATOM   2887  N   GLY A 194      49.750  44.130  37.860  1.00  0.00           N
ATOM   2888  HN  GLY A 194      50.160  43.250  37.650  1.00  0.00           H
ATOM   2889  CA  GLY A 194      50.560  45.240  38.260  1.00  0.00           C
ATOM   2890  HA1 GLY A 194      50.310  46.200  37.830  1.00  0.00           H
ATOM   2891  HA2 GLY A 194      51.500  45.000  37.780  1.00  0.00           H
ATOM   2892  C   GLY A 194      51.080  45.330  39.670  1.00  0.00           C
ATOM   2893  O   GLY A 194      51.880  46.230  40.000  1.00  0.00           O
ATOM   2894  N   ALA A 195      50.850  44.330  40.600  1.00  0.00           N
ATOM   2895  HN  ALA A 195      50.340  43.520  40.340  1.00  0.00           H
ATOM   2896  CA  ALA A 195      51.150  44.510  41.960  1.00  0.00           C
ATOM   2897  HA  ALA A 195      52.070  45.050  42.070  1.00  0.00           H
ATOM   2898  CB  ALA A 195      49.970  45.110  42.700  1.00  0.00           C
ATOM   2899  HB1 ALA A 195      49.190  44.340  42.890  1.00  0.00           H
ATOM   2900  HB2 ALA A 195      49.540  46.020  42.220  1.00  0.00           H
ATOM   2901  HB3 ALA A 195      50.330  45.430  43.700  1.00  0.00           H
ATOM   2902  C   ALA A 195      51.440  43.120  42.480  1.00  0.00           C
ATOM   2903  O   ALA A 195      51.090  42.090  41.920  1.00  0.00           O
ATOM   2904  N   VAL A 196      52.100  43.120  43.660  1.00  0.00           N
ATOM   2905  HN  VAL A 196      52.360  43.960  44.120  1.00  0.00           H
ATOM   2906  CA  VAL A 196      52.190  41.900  44.440  1.00  0.00           C
ATOM   2907  HA  VAL A 196      51.960  41.020  43.870  1.00  0.00           H
ATOM   2908  CB  VAL A 196      53.500  41.770  45.150  1.00  0.00           C
ATOM   2909  HB  VAL A 196      53.620  42.650  45.820  1.00  0.00           H
ATOM   2910  CG1 VAL A 196      53.670  40.470  45.940  1.00  0.00           C
ATOM   2911 HG11 VAL A 196      53.130  39.630  45.450  1.00  0.00           H
ATOM   2912 HG12 VAL A 196      53.290  40.450  46.990  1.00  0.00           H
ATOM   2913 HG13 VAL A 196      54.720  40.120  46.050  1.00  0.00           H
ATOM   2914  CG2 VAL A 196      54.630  41.880  44.130  1.00  0.00           C
ATOM   2915 HG21 VAL A 196      54.690  40.860  43.690  1.00  0.00           H
ATOM   2916 HG22 VAL A 196      55.600  41.990  44.660  1.00  0.00           H
ATOM   2917 HG23 VAL A 196      54.530  42.630  43.310  1.00  0.00           H
ATOM   2918  C   VAL A 196      51.080  41.960  45.480  1.00  0.00           C
ATOM   2919  O   VAL A 196      50.990  42.990  46.180  1.00  0.00           O
ATOM   2920  N   VAL A 197      50.310  40.910  45.640  1.00  0.00           N
ATOM   2921  HN  VAL A 197      50.350  40.100  45.070  1.00  0.00           H
ATOM   2922  CA  VAL A 197      49.290  40.930  46.630  1.00  0.00           C
ATOM   2923  HA  VAL A 197      49.460  41.820  47.220  1.00  0.00           H
ATOM   2924  CB  VAL A 197      47.860  41.020  46.030  1.00  0.00           C
ATOM   2925  HB  VAL A 197      47.100  41.090  46.840  1.00  0.00           H
ATOM   2926  CG1 VAL A 197      47.710  42.270  45.140  1.00  0.00           C
ATOM   2927 HG11 VAL A 197      46.650  42.550  44.940  1.00  0.00           H
ATOM   2928 HG12 VAL A 197      48.100  42.120  44.110  1.00  0.00           H
ATOM   2929 HG13 VAL A 197      48.230  43.180  45.510  1.00  0.00           H
ATOM   2930  CG2 VAL A 197      47.530  39.750  45.260  1.00  0.00           C
ATOM   2931 HG21 VAL A 197      48.100  39.660  44.310  1.00  0.00           H
ATOM   2932 HG22 VAL A 197      46.430  39.820  45.100  1.00  0.00           H
ATOM   2933 HG23 VAL A 197      47.660  38.800  45.810  1.00  0.00           H
ATOM   2934  C   VAL A 197      49.550  39.780  47.570  1.00  0.00           C
ATOM   2935  O   VAL A 197      49.950  38.740  47.140  1.00  0.00           O
ATOM   2936  N   CYS A 198      49.230  40.010  48.900  1.00  0.00           N
ATOM   2937  HN  CYS A 198      48.880  40.910  49.160  1.00  0.00           H
ATOM   2938  CA  CYS A 198      49.350  39.100  49.970  1.00  0.00           C
ATOM   2939  HA  CYS A 198      49.930  38.270  49.590  1.00  0.00           H
ATOM   2940  CB  CYS A 198      50.030  39.880  51.120  1.00  0.00           C
ATOM   2941  HB1 CYS A 198      49.730  40.940  51.090  1.00  0.00           H
ATOM   2942  HB2 CYS A 198      51.100  39.910  50.810  1.00  0.00           H
ATOM   2943  SG  CYS A 198      49.830  39.210  52.850  1.00  0.00           S
ATOM   2944  C   CYS A 198      47.860  38.720  50.310  1.00  0.00           C
ATOM   2945  O   CYS A 198      47.030  39.560  50.720  1.00  0.00           O
ATOM   2946  N   MET A 199      47.630  37.410  50.210  1.00  0.00           N
ATOM   2947  HN  MET A 199      48.330  36.790  49.860  1.00  0.00           H
ATOM   2948  CA  MET A 199      46.280  36.850  50.370  1.00  0.00           C
ATOM   2949  HA  MET A 199      45.840  37.320  51.230  1.00  0.00           H
ATOM   2950  CB  MET A 199      45.440  37.190  49.130  1.00  0.00           C
ATOM   2951  HB1 MET A 199      45.030  38.220  49.130  1.00  0.00           H
ATOM   2952  HB2 MET A 199      44.550  36.530  49.210  1.00  0.00           H
ATOM   2953  CG  MET A 199      46.090  37.180  47.660  1.00  0.00           C
ATOM   2954  HG1 MET A 199      47.000  37.820  47.720  1.00  0.00           H
ATOM   2955  HG2 MET A 199      45.340  37.670  47.010  1.00  0.00           H
ATOM   2956  SD  MET A 199      46.290  35.570  46.780  1.00  0.00           S
ATOM   2957  CE  MET A 199      44.630  34.870  46.570  1.00  0.00           C
ATOM   2958  HE1 MET A 199      44.100  34.760  47.540  1.00  0.00           H
ATOM   2959  HE2 MET A 199      44.870  33.830  46.230  1.00  0.00           H
ATOM   2960  HE3 MET A 199      43.990  35.430  45.860  1.00  0.00           H
ATOM   2961  C   MET A 199      46.250  35.400  50.730  1.00  0.00           C
ATOM   2962  O   MET A 199      47.100  34.580  50.390  1.00  0.00           O
ATOM   2963  N   LEU A 200      45.080  35.000  51.360  1.00  0.00           N
ATOM   2964  HN  LEU A 200      44.430  35.710  51.620  1.00  0.00           H
ATOM   2965  CA  LEU A 200      44.680  33.650  51.400  1.00  0.00           C
ATOM   2966  HA  LEU A 200      45.570  33.070  51.640  1.00  0.00           H
ATOM   2967  CB  LEU A 200      43.570  33.410  52.410  1.00  0.00           C
ATOM   2968  HB1 LEU A 200      43.390  32.320  52.490  1.00  0.00           H
ATOM   2969  HB2 LEU A 200      42.630  33.960  52.180  1.00  0.00           H
ATOM   2970  CG  LEU A 200      43.860  33.980  53.900  1.00  0.00           C
ATOM   2971  HG  LEU A 200      44.060  35.070  53.810  1.00  0.00           H
ATOM   2972  CD1 LEU A 200      42.750  33.780  54.980  1.00  0.00           C
ATOM   2973 HD11 LEU A 200      43.200  33.750  56.000  1.00  0.00           H
ATOM   2974 HD12 LEU A 200      42.330  32.780  54.760  1.00  0.00           H
ATOM   2975 HD13 LEU A 200      42.040  34.630  54.870  1.00  0.00           H
ATOM   2976  CD2 LEU A 200      45.140  33.310  54.530  1.00  0.00           C
ATOM   2977 HD21 LEU A 200      45.940  33.560  53.800  1.00  0.00           H
ATOM   2978 HD22 LEU A 200      45.060  32.220  54.710  1.00  0.00           H
ATOM   2979 HD23 LEU A 200      45.530  33.870  55.410  1.00  0.00           H
ATOM   2980  C   LEU A 200      44.290  33.020  50.150  1.00  0.00           C
ATOM   2981  O   LEU A 200      43.210  33.410  49.670  1.00  0.00           O
ATOM   2982  N   GLN A 201      45.020  32.010  49.710  1.00  0.00           N
ATOM   2983  HN  GLN A 201      45.850  31.830  50.220  1.00  0.00           H
ATOM   2984  CA  GLN A 201      44.690  31.100  48.620  1.00  0.00           C
ATOM   2985  HA  GLN A 201      44.120  31.660  47.900  1.00  0.00           H
ATOM   2986  CB  GLN A 201      45.990  30.760  47.840  1.00  0.00           C
ATOM   2987  HB1 GLN A 201      46.630  30.270  48.600  1.00  0.00           H
ATOM   2988  HB2 GLN A 201      46.510  31.680  47.490  1.00  0.00           H
ATOM   2989  CG  GLN A 201      45.830  29.810  46.680  1.00  0.00           C
ATOM   2990  HG1 GLN A 201      45.680  28.760  46.980  1.00  0.00           H
ATOM   2991  HG2 GLN A 201      46.740  29.760  46.050  1.00  0.00           H
ATOM   2992  CD  GLN A 201      44.780  30.400  45.690  1.00  0.00           C
ATOM   2993  OE1 GLN A 201      45.090  31.350  44.930  1.00  0.00           O
ATOM   2994  NE2 GLN A 201      43.530  29.870  45.590  1.00  0.00           N
ATOM   2995 HE21 GLN A 201      43.260  29.010  46.020  1.00  0.00           H
ATOM   2996 HE22 GLN A 201      42.800  30.310  45.060  1.00  0.00           H
ATOM   2997  C   GLN A 201      43.840  29.990  49.060  1.00  0.00           C
ATOM   2998  O   GLN A 201      44.290  28.880  49.390  1.00  0.00           O
ATOM   2999  N   PHE A 202      42.520  30.190  49.120  1.00  0.00           N
ATOM   3000  HN  PHE A 202      42.050  31.030  48.870  1.00  0.00           H
ATOM   3001  CA  PHE A 202      41.620  29.140  49.510  1.00  0.00           C
ATOM   3002  HA  PHE A 202      42.010  28.820  50.470  1.00  0.00           H
ATOM   3003  CB  PHE A 202      40.230  29.690  49.800  1.00  0.00           C
ATOM   3004  HB1 PHE A 202      39.400  28.950  49.800  1.00  0.00           H
ATOM   3005  HB2 PHE A 202      39.980  30.440  49.020  1.00  0.00           H
ATOM   3006  CG  PHE A 202      40.230  30.300  51.200  1.00  0.00           C
ATOM   3007  CD1 PHE A 202      40.370  31.720  51.390  1.00  0.00           C
ATOM   3008  HD1 PHE A 202      40.610  32.330  50.530  1.00  0.00           H
ATOM   3009  CE1 PHE A 202      40.360  32.270  52.620  1.00  0.00           C
ATOM   3010  HE1 PHE A 202      40.550  33.330  52.640  1.00  0.00           H
ATOM   3011  CZ  PHE A 202      40.040  31.460  53.730  1.00  0.00           C
ATOM   3012  HZ  PHE A 202      39.980  31.920  54.700  1.00  0.00           H
ATOM   3013  CD2 PHE A 202      39.770  29.580  52.310  1.00  0.00           C
ATOM   3014  HD2 PHE A 202      39.390  28.600  52.070  1.00  0.00           H
ATOM   3015  CE2 PHE A 202      39.700  30.080  53.620  1.00  0.00           C
ATOM   3016  HE2 PHE A 202      39.130  29.620  54.420  1.00  0.00           H
ATOM   3017  C   PHE A 202      41.550  28.020  48.560  1.00  0.00           C
ATOM   3018  O   PHE A 202      41.560  28.270  47.380  1.00  0.00           O
ATOM   3019  N   PRO A 203      41.480  26.760  49.000  1.00  0.00           N
ATOM   3020  CD  PRO A 203      41.940  26.350  50.350  1.00  0.00           C
ATOM   3021  HD1 PRO A 203      40.990  26.390  50.920  1.00  0.00           H
ATOM   3022  HD2 PRO A 203      42.840  26.830  50.790  1.00  0.00           H
ATOM   3023  CA  PRO A 203      41.350  25.610  48.110  1.00  0.00           C
ATOM   3024  HA  PRO A 203      42.240  25.590  47.510  1.00  0.00           H
ATOM   3025  CB  PRO A 203      41.220  24.490  49.090  1.00  0.00           C
ATOM   3026  HB1 PRO A 203      41.350  23.480  48.640  1.00  0.00           H
ATOM   3027  HB2 PRO A 203      40.220  24.460  49.580  1.00  0.00           H
ATOM   3028  CG  PRO A 203      42.350  24.890  50.040  1.00  0.00           C
ATOM   3029  HG1 PRO A 203      42.410  24.360  51.010  1.00  0.00           H
ATOM   3030  HG2 PRO A 203      43.340  24.810  49.540  1.00  0.00           H
ATOM   3031  C   PRO A 203      40.130  25.660  47.180  1.00  0.00           C
ATOM   3032  O   PRO A 203      39.160  26.320  47.530  1.00  0.00           O
ATOM   3033  N   SER A 204      40.180  25.100  45.960  1.00  0.00           N
ATOM   3034  HN  SER A 204      40.940  24.660  45.490  1.00  0.00           H
ATOM   3035  CA  SER A 204      39.010  25.210  45.080  1.00  0.00           C
ATOM   3036  HA  SER A 204      38.650  26.230  45.090  1.00  0.00           H
ATOM   3037  CB  SER A 204      39.350  24.850  43.610  1.00  0.00           C
ATOM   3038  HB1 SER A 204      39.890  23.890  43.500  1.00  0.00           H
ATOM   3039  HB2 SER A 204      40.120  25.570  43.270  1.00  0.00           H
ATOM   3040  OG  SER A 204      38.280  24.840  42.720  1.00  0.00           O
ATOM   3041  HG1 SER A 204      37.920  25.720  42.600  1.00  0.00           H
ATOM   3042  C   SER A 204      37.850  24.440  45.620  1.00  0.00           C
ATOM   3043  O   SER A 204      38.110  23.340  46.100  1.00  0.00           O
ATOM   3044  N   PRO A 205      36.620  24.880  45.620  1.00  0.00           N
ATOM   3045  CD  PRO A 205      35.560  23.890  45.920  1.00  0.00           C
ATOM   3046  HD1 PRO A 205      35.810  23.380  46.870  1.00  0.00           H
ATOM   3047  HD2 PRO A 205      35.610  23.110  45.130  1.00  0.00           H
ATOM   3048  CA  PRO A 205      36.030  26.190  45.260  1.00  0.00           C
ATOM   3049  HA  PRO A 205      36.420  26.610  44.340  1.00  0.00           H
ATOM   3050  CB  PRO A 205      34.560  25.850  45.140  1.00  0.00           C
ATOM   3051  HB1 PRO A 205      34.330  25.480  44.120  1.00  0.00           H
ATOM   3052  HB2 PRO A 205      33.820  26.660  45.340  1.00  0.00           H
ATOM   3053  CG  PRO A 205      34.240  24.660  46.070  1.00  0.00           C
ATOM   3054  HG1 PRO A 205      34.220  24.910  47.160  1.00  0.00           H
ATOM   3055  HG2 PRO A 205      33.370  24.030  45.780  1.00  0.00           H
ATOM   3056  C   PRO A 205      36.330  27.310  46.270  1.00  0.00           C
ATOM   3057  O   PRO A 205      35.650  27.290  47.330  1.00  0.00           O
ATOM   3058  N   SER A 206      37.280  28.250  45.930  1.00  0.00           N
ATOM   3059  HN  SER A 206      37.740  28.080  45.060  1.00  0.00           H
ATOM   3060  CA  SER A 206      37.910  29.150  46.930  1.00  0.00           C
ATOM   3061  HA  SER A 206      38.430  28.650  47.730  1.00  0.00           H
ATOM   3062  CB  SER A 206      38.940  30.210  46.320  1.00  0.00           C
ATOM   3063  HB1 SER A 206      39.960  29.800  46.400  1.00  0.00           H
ATOM   3064  HB2 SER A 206      38.970  31.150  46.920  1.00  0.00           H
ATOM   3065  OG  SER A 206      38.680  30.690  45.020  1.00  0.00           O
ATOM   3066  HG1 SER A 206      39.310  31.370  44.780  1.00  0.00           H
ATOM   3067  C   SER A 206      36.850  29.990  47.670  1.00  0.00           C
ATOM   3068  O   SER A 206      36.960  30.140  48.900  1.00  0.00           O
ATOM   3069  N   TRP A 207      35.900  30.520  46.890  1.00  0.00           N
ATOM   3070  HN  TRP A 207      36.050  30.470  45.910  1.00  0.00           H
ATOM   3071  CA  TRP A 207      34.700  31.280  47.250  1.00  0.00           C
ATOM   3072  HA  TRP A 207      35.140  32.140  47.740  1.00  0.00           H
ATOM   3073  CB  TRP A 207      33.940  31.680  45.890  1.00  0.00           C
ATOM   3074  HB1 TRP A 207      34.650  32.170  45.190  1.00  0.00           H
ATOM   3075  HB2 TRP A 207      33.160  32.450  46.070  1.00  0.00           H
ATOM   3076  CG  TRP A 207      33.310  30.590  45.100  1.00  0.00           C
ATOM   3077  CD1 TRP A 207      33.820  30.020  43.960  1.00  0.00           C
ATOM   3078  HD1 TRP A 207      34.860  30.080  43.670  1.00  0.00           H
ATOM   3079  NE1 TRP A 207      32.940  29.090  43.480  1.00  0.00           N
ATOM   3080  HE1 TRP A 207      33.000  28.660  42.610  1.00  0.00           H
ATOM   3081  CE2 TRP A 207      31.860  29.020  44.280  1.00  0.00           C
ATOM   3082  CD2 TRP A 207      32.060  29.970  45.340  1.00  0.00           C
ATOM   3083  CE3 TRP A 207      31.050  30.140  46.340  1.00  0.00           C
ATOM   3084  HE3 TRP A 207      31.090  30.860  47.140  1.00  0.00           H
ATOM   3085  CZ3 TRP A 207      29.960  29.220  46.260  1.00  0.00           C
ATOM   3086  HZ3 TRP A 207      29.180  29.190  47.000  1.00  0.00           H
ATOM   3087  CZ2 TRP A 207      30.710  28.270  44.120  1.00  0.00           C
ATOM   3088  HZ2 TRP A 207      30.500  27.500  43.390  1.00  0.00           H
ATOM   3089  CH2 TRP A 207      29.790  28.360  45.200  1.00  0.00           C
ATOM   3090  HH2 TRP A 207      28.840  27.840  45.170  1.00  0.00           H
ATOM   3091  C   TRP A 207      33.720  30.550  48.220  1.00  0.00           C
ATOM   3092  O   TRP A 207      33.190  31.150  49.180  1.00  0.00           O
ATOM   3093  N   TYR A 208      33.590  29.280  48.090  1.00  0.00           N
ATOM   3094  HN  TYR A 208      34.190  28.770  47.480  1.00  0.00           H
ATOM   3095  CA  TYR A 208      32.720  28.400  48.920  1.00  0.00           C
ATOM   3096  HA  TYR A 208      31.850  28.940  49.230  1.00  0.00           H
ATOM   3097  CB  TYR A 208      32.340  27.230  48.000  1.00  0.00           C
ATOM   3098  HB1 TYR A 208      33.260  26.760  47.610  1.00  0.00           H
ATOM   3099  HB2 TYR A 208      31.640  27.600  47.220  1.00  0.00           H
ATOM   3100  CG  TYR A 208      31.820  26.130  48.860  1.00  0.00           C
ATOM   3101  CD1 TYR A 208      30.440  25.830  48.730  1.00  0.00           C
ATOM   3102  HD1 TYR A 208      29.910  26.470  48.030  1.00  0.00           H
ATOM   3103  CE1 TYR A 208      29.870  24.690  49.390  1.00  0.00           C
ATOM   3104  HE1 TYR A 208      28.790  24.590  49.360  1.00  0.00           H
ATOM   3105  CZ  TYR A 208      30.670  23.870  50.110  1.00  0.00           C
ATOM   3106  OH  TYR A 208      30.110  22.800  50.860  1.00  0.00           O
ATOM   3107  HH  TYR A 208      30.880  22.370  51.250  1.00  0.00           H
ATOM   3108  CD2 TYR A 208      32.610  25.160  49.530  1.00  0.00           C
ATOM   3109  HD2 TYR A 208      33.680  25.260  49.630  1.00  0.00           H
ATOM   3110  CE2 TYR A 208      32.030  24.140  50.230  1.00  0.00           C
ATOM   3111  HE2 TYR A 208      32.600  23.470  50.850  1.00  0.00           H
ATOM   3112  C   TYR A 208      33.480  28.100  50.270  1.00  0.00           C
ATOM   3113  O   TYR A 208      32.960  28.350  51.360  1.00  0.00           O
ATOM   3114  N   TRP A 209      34.800  27.720  50.210  1.00  0.00           N
ATOM   3115  HN  TRP A 209      35.150  27.610  49.280  1.00  0.00           H
ATOM   3116  CA  TRP A 209      35.530  27.410  51.380  1.00  0.00           C
ATOM   3117  HA  TRP A 209      34.920  26.770  52.000  1.00  0.00           H
ATOM   3118  CB  TRP A 209      36.840  26.630  51.210  1.00  0.00           C
ATOM   3119  HB1 TRP A 209      37.380  26.510  52.170  1.00  0.00           H
ATOM   3120  HB2 TRP A 209      37.500  27.150  50.480  1.00  0.00           H
ATOM   3121  CG  TRP A 209      36.630  25.220  50.710  1.00  0.00           C
ATOM   3122  CD1 TRP A 209      36.870  24.590  49.500  1.00  0.00           C
ATOM   3123  HD1 TRP A 209      37.280  24.970  48.580  1.00  0.00           H
ATOM   3124  NE1 TRP A 209      36.320  23.370  49.540  1.00  0.00           N
ATOM   3125  HE1 TRP A 209      36.390  22.640  48.900  1.00  0.00           H
ATOM   3126  CE2 TRP A 209      35.790  23.110  50.770  1.00  0.00           C
ATOM   3127  CD2 TRP A 209      35.910  24.270  51.540  1.00  0.00           C
ATOM   3128  CE3 TRP A 209      35.360  24.400  52.820  1.00  0.00           C
ATOM   3129  HE3 TRP A 209      35.620  25.220  53.490  1.00  0.00           H
ATOM   3130  CZ3 TRP A 209      34.620  23.340  53.330  1.00  0.00           C
ATOM   3131  HZ3 TRP A 209      34.090  23.330  54.270  1.00  0.00           H
ATOM   3132  CZ2 TRP A 209      35.090  22.000  51.290  1.00  0.00           C
ATOM   3133  HZ2 TRP A 209      34.900  21.070  50.760  1.00  0.00           H
ATOM   3134  CH2 TRP A 209      34.630  22.100  52.570  1.00  0.00           C
ATOM   3135  HH2 TRP A 209      34.020  21.310  52.980  1.00  0.00           H
ATOM   3136  C   TRP A 209      35.810  28.630  52.280  1.00  0.00           C
ATOM   3137  O   TRP A 209      35.580  28.560  53.500  1.00  0.00           O
ATOM   3138  N   ASP A 210      36.150  29.800  51.650  1.00  0.00           N
ATOM   3139  HN  ASP A 210      36.410  29.690  50.700  1.00  0.00           H
ATOM   3140  CA  ASP A 210      36.320  31.070  52.260  1.00  0.00           C
ATOM   3141  HA  ASP A 210      37.030  30.980  53.070  1.00  0.00           H
ATOM   3142  CB  ASP A 210      36.730  32.130  51.190  1.00  0.00           C
ATOM   3143  HB1 ASP A 210      36.060  32.120  50.300  1.00  0.00           H
ATOM   3144  HB2 ASP A 210      37.730  31.680  51.000  1.00  0.00           H
ATOM   3145  CG  ASP A 210      36.910  33.580  51.570  1.00  0.00           C
ATOM   3146  OD1 ASP A 210      36.960  34.440  50.640  1.00  0.00           O
ATOM   3147  OD2 ASP A 210      37.060  33.800  52.790  1.00  0.00           O
ATOM   3148  C   ASP A 210      35.020  31.460  52.980  1.00  0.00           C
ATOM   3149  O   ASP A 210      35.000  31.810  54.170  1.00  0.00           O
ATOM   3150  N   THR A 211      33.850  31.290  52.330  1.00  0.00           N
ATOM   3151  HN  THR A 211      33.910  30.960  51.390  1.00  0.00           H
ATOM   3152  CA  THR A 211      32.490  31.400  52.900  1.00  0.00           C
ATOM   3153  HA  THR A 211      32.480  32.420  53.260  1.00  0.00           H
ATOM   3154  CB  THR A 211      31.370  31.260  51.860  1.00  0.00           C
ATOM   3155  HB  THR A 211      31.370  30.320  51.270  1.00  0.00           H
ATOM   3156  OG1 THR A 211      31.570  32.340  50.940  1.00  0.00           O
ATOM   3157  HG1 THR A 211      32.240  32.010  50.340  1.00  0.00           H
ATOM   3158  CG2 THR A 211      29.950  31.520  52.470  1.00  0.00           C
ATOM   3159 HG21 THR A 211      29.170  31.470  51.680  1.00  0.00           H
ATOM   3160 HG22 THR A 211      29.850  32.520  52.940  1.00  0.00           H
ATOM   3161 HG23 THR A 211      29.660  30.730  53.200  1.00  0.00           H
ATOM   3162  C   THR A 211      32.170  30.600  54.180  1.00  0.00           C
ATOM   3163  O   THR A 211      31.650  31.160  55.120  1.00  0.00           O
ATOM   3164  N   VAL A 212      32.340  29.300  54.190  1.00  0.00           N
ATOM   3165  HN  VAL A 212      32.640  28.790  53.380  1.00  0.00           H
ATOM   3166  CA  VAL A 212      32.100  28.360  55.220  1.00  0.00           C
ATOM   3167  HA  VAL A 212      31.070  28.390  55.540  1.00  0.00           H
ATOM   3168  CB  VAL A 212      32.460  26.940  54.680  1.00  0.00           C
ATOM   3169  HB  VAL A 212      33.410  26.960  54.110  1.00  0.00           H
ATOM   3170  CG1 VAL A 212      32.570  25.890  55.790  1.00  0.00           C
ATOM   3171 HG11 VAL A 212      33.480  25.990  56.420  1.00  0.00           H
ATOM   3172 HG12 VAL A 212      32.590  24.910  55.260  1.00  0.00           H
ATOM   3173 HG13 VAL A 212      31.740  25.710  56.510  1.00  0.00           H
ATOM   3174  CG2 VAL A 212      31.320  26.510  53.700  1.00  0.00           C
ATOM   3175 HG21 VAL A 212      30.440  26.260  54.330  1.00  0.00           H
ATOM   3176 HG22 VAL A 212      31.750  25.650  53.130  1.00  0.00           H
ATOM   3177 HG23 VAL A 212      31.000  27.250  52.940  1.00  0.00           H
ATOM   3178  C   VAL A 212      32.980  28.820  56.340  1.00  0.00           C
ATOM   3179  O   VAL A 212      32.570  28.920  57.460  1.00  0.00           O
ATOM   3180  N   THR A 213      34.210  29.130  56.080  1.00  0.00           N
ATOM   3181  HN  THR A 213      34.500  29.140  55.130  1.00  0.00           H
ATOM   3182  CA  THR A 213      35.250  29.530  57.010  1.00  0.00           C
ATOM   3183  HA  THR A 213      35.400  28.700  57.680  1.00  0.00           H
ATOM   3184  CB  THR A 213      36.710  29.670  56.340  1.00  0.00           C
ATOM   3185  HB  THR A 213      36.590  30.560  55.690  1.00  0.00           H
ATOM   3186  OG1 THR A 213      37.080  28.480  55.660  1.00  0.00           O
ATOM   3187  HG1 THR A 213      36.500  28.490  54.900  1.00  0.00           H
ATOM   3188  CG2 THR A 213      37.770  30.020  57.380  1.00  0.00           C
ATOM   3189 HG21 THR A 213      38.790  29.730  57.030  1.00  0.00           H
ATOM   3190 HG22 THR A 213      37.600  29.500  58.340  1.00  0.00           H
ATOM   3191 HG23 THR A 213      37.690  31.120  57.500  1.00  0.00           H
ATOM   3192  C   THR A 213      34.930  30.840  57.800  1.00  0.00           C
ATOM   3193  O   THR A 213      35.140  30.890  58.990  1.00  0.00           O
ATOM   3194  N   LYS A 214      34.370  31.860  57.160  1.00  0.00           N
ATOM   3195  HN  LYS A 214      34.180  31.830  56.180  1.00  0.00           H
ATOM   3196  CA  LYS A 214      33.790  33.040  57.780  1.00  0.00           C
ATOM   3197  HA  LYS A 214      34.580  33.520  58.330  1.00  0.00           H
ATOM   3198  CB  LYS A 214      33.230  34.050  56.710  1.00  0.00           C
ATOM   3199  HB1 LYS A 214      32.660  34.870  57.190  1.00  0.00           H
ATOM   3200  HB2 LYS A 214      32.650  33.610  55.880  1.00  0.00           H
ATOM   3201  CG  LYS A 214      34.290  34.690  55.730  1.00  0.00           C
ATOM   3202  HG1 LYS A 214      34.880  33.940  55.170  1.00  0.00           H
ATOM   3203  HG2 LYS A 214      35.110  35.220  56.270  1.00  0.00           H
ATOM   3204  CD  LYS A 214      33.750  35.810  54.800  1.00  0.00           C
ATOM   3205  HD1 LYS A 214      33.260  36.540  55.480  1.00  0.00           H
ATOM   3206  HD2 LYS A 214      32.910  35.450  54.160  1.00  0.00           H
ATOM   3207  CE  LYS A 214      34.730  36.720  54.090  1.00  0.00           C
ATOM   3208  HE1 LYS A 214      35.450  37.300  54.700  1.00  0.00           H
ATOM   3209  HE2 LYS A 214      34.170  37.470  53.500  1.00  0.00           H
ATOM   3210  NZ  LYS A 214      35.510  35.980  53.120  1.00  0.00           N
ATOM   3211  HZ1 LYS A 214      34.810  35.520  52.500  1.00  0.00           H
ATOM   3212  HZ2 LYS A 214      36.080  35.190  53.490  1.00  0.00           H
ATOM   3213  HZ3 LYS A 214      36.120  36.620  52.580  1.00  0.00           H
ATOM   3214  C   LYS A 214      32.620  32.830  58.680  1.00  0.00           C
ATOM   3215  O   LYS A 214      32.600  33.320  59.820  1.00  0.00           O
ATOM   3216  N   ILE A 215      31.580  32.010  58.230  1.00  0.00           N
ATOM   3217  HN  ILE A 215      31.590  31.590  57.320  1.00  0.00           H
ATOM   3218  CA  ILE A 215      30.530  31.580  59.020  1.00  0.00           C
ATOM   3219  HA  ILE A 215      30.110  32.520  59.350  1.00  0.00           H
ATOM   3220  CB  ILE A 215      29.490  30.750  58.350  1.00  0.00           C
ATOM   3221  HB  ILE A 215      30.020  29.980  57.750  1.00  0.00           H
ATOM   3222  CG2 ILE A 215      28.430  30.110  59.350  1.00  0.00           C
ATOM   3223 HG21 ILE A 215      28.870  29.350  60.020  1.00  0.00           H
ATOM   3224 HG22 ILE A 215      27.610  29.680  58.730  1.00  0.00           H
ATOM   3225 HG23 ILE A 215      27.860  30.910  59.890  1.00  0.00           H
ATOM   3226  CG1 ILE A 215      28.760  31.600  57.270  1.00  0.00           C
ATOM   3227 HG11 ILE A 215      29.480  32.280  56.770  1.00  0.00           H
ATOM   3228 HG12 ILE A 215      28.060  32.290  57.780  1.00  0.00           H
ATOM   3229  CD  ILE A 215      27.960  30.890  56.180  1.00  0.00           C
ATOM   3230  HD1 ILE A 215      27.360  31.610  55.570  1.00  0.00           H
ATOM   3231  HD2 ILE A 215      27.180  30.240  56.630  1.00  0.00           H
ATOM   3232  HD3 ILE A 215      28.710  30.300  55.610  1.00  0.00           H
ATOM   3233  C   ILE A 215      31.000  30.850  60.310  1.00  0.00           C
ATOM   3234  O   ILE A 215      30.580  31.150  61.380  1.00  0.00           O
ATOM   3235  N   CYS A 216      32.020  29.990  60.210  1.00  0.00           N
ATOM   3236  HN  CYS A 216      32.290  29.700  59.290  1.00  0.00           H
ATOM   3237  CA  CYS A 216      32.500  29.190  61.350  1.00  0.00           C
ATOM   3238  HA  CYS A 216      31.670  28.660  61.780  1.00  0.00           H
ATOM   3239  CB  CYS A 216      33.530  28.150  60.920  1.00  0.00           C
ATOM   3240  HB1 CYS A 216      33.880  27.670  61.860  1.00  0.00           H
ATOM   3241  HB2 CYS A 216      34.420  28.630  60.460  1.00  0.00           H
ATOM   3242  SG  CYS A 216      32.650  26.860  59.920  1.00  0.00           S
ATOM   3243  HG1 CYS A 216      32.230  27.510  58.850  1.00  0.00           H
ATOM   3244  C   CYS A 216      33.170  30.130  62.330  1.00  0.00           C
ATOM   3245  O   CYS A 216      33.100  29.920  63.530  1.00  0.00           O
ATOM   3246  N   VAL A 217      33.870  31.230  61.860  1.00  0.00           N
ATOM   3247  HN  VAL A 217      33.990  31.380  60.880  1.00  0.00           H
ATOM   3248  CA  VAL A 217      34.580  32.170  62.710  1.00  0.00           C
ATOM   3249  HA  VAL A 217      35.110  31.710  63.520  1.00  0.00           H
ATOM   3250  CB  VAL A 217      35.620  33.000  61.930  1.00  0.00           C
ATOM   3251  HB  VAL A 217      35.150  33.360  61.000  1.00  0.00           H
ATOM   3252  CG1 VAL A 217      36.200  34.140  62.710  1.00  0.00           C
ATOM   3253 HG11 VAL A 217      35.350  34.840  62.910  1.00  0.00           H
ATOM   3254 HG12 VAL A 217      36.920  34.710  62.090  1.00  0.00           H
ATOM   3255 HG13 VAL A 217      36.590  33.760  63.680  1.00  0.00           H
ATOM   3256  CG2 VAL A 217      36.790  32.070  61.540  1.00  0.00           C
ATOM   3257 HG21 VAL A 217      36.470  31.100  61.130  1.00  0.00           H
ATOM   3258 HG22 VAL A 217      37.390  31.990  62.480  1.00  0.00           H
ATOM   3259 HG23 VAL A 217      37.480  32.590  60.840  1.00  0.00           H
ATOM   3260  C   VAL A 217      33.560  33.130  63.310  1.00  0.00           C
ATOM   3261  O   VAL A 217      33.680  33.430  64.500  1.00  0.00           O
ATOM   3262  N   PHE A 218      32.540  33.530  62.560  1.00  0.00           N
ATOM   3263  HN  PHE A 218      32.500  33.340  61.580  1.00  0.00           H
ATOM   3264  CA  PHE A 218      31.430  34.350  63.070  1.00  0.00           C
ATOM   3265  HA  PHE A 218      31.810  35.290  63.460  1.00  0.00           H
ATOM   3266  CB  PHE A 218      30.450  34.580  61.920  1.00  0.00           C
ATOM   3267  HB1 PHE A 218      29.990  33.600  61.670  1.00  0.00           H
ATOM   3268  HB2 PHE A 218      30.840  34.900  60.940  1.00  0.00           H
ATOM   3269  CG  PHE A 218      29.320  35.450  62.300  1.00  0.00           C
ATOM   3270  CD1 PHE A 218      29.450  36.700  62.890  1.00  0.00           C
ATOM   3271  HD1 PHE A 218      30.450  37.070  63.050  1.00  0.00           H
ATOM   3272  CE1 PHE A 218      28.340  37.320  63.490  1.00  0.00           C
ATOM   3273  HE1 PHE A 218      28.510  38.270  63.980  1.00  0.00           H
ATOM   3274  CZ  PHE A 218      27.020  36.830  63.200  1.00  0.00           C
ATOM   3275  HZ  PHE A 218      26.150  37.380  63.520  1.00  0.00           H
ATOM   3276  CD2 PHE A 218      28.020  35.000  62.000  1.00  0.00           C
ATOM   3277  HD2 PHE A 218      27.920  34.140  61.360  1.00  0.00           H
ATOM   3278  CE2 PHE A 218      26.840  35.690  62.380  1.00  0.00           C
ATOM   3279  HE2 PHE A 218      25.860  35.390  62.050  1.00  0.00           H
ATOM   3280  C   PHE A 218      30.710  33.610  64.240  1.00  0.00           C
ATOM   3281  O   PHE A 218      30.380  34.240  65.280  1.00  0.00           O
ATOM   3282  N   LEU A 219      30.500  32.310  64.060  1.00  0.00           N
ATOM   3283  HN  LEU A 219      30.790  31.950  63.180  1.00  0.00           H
ATOM   3284  CA  LEU A 219      30.020  31.480  65.210  1.00  0.00           C
ATOM   3285  HA  LEU A 219      29.200  32.070  65.610  1.00  0.00           H
ATOM   3286  CB  LEU A 219      29.560  30.010  64.830  1.00  0.00           C
ATOM   3287  HB1 LEU A 219      29.010  29.620  65.710  1.00  0.00           H
ATOM   3288  HB2 LEU A 219      30.450  29.410  64.530  1.00  0.00           H
ATOM   3289  CG  LEU A 219      28.370  29.840  63.750  1.00  0.00           C
ATOM   3290  HG  LEU A 219      28.800  30.290  62.830  1.00  0.00           H
ATOM   3291  CD1 LEU A 219      28.090  28.380  63.460  1.00  0.00           C
ATOM   3292 HD11 LEU A 219      28.040  27.750  64.380  1.00  0.00           H
ATOM   3293 HD12 LEU A 219      28.940  27.940  62.890  1.00  0.00           H
ATOM   3294 HD13 LEU A 219      27.250  28.240  62.750  1.00  0.00           H
ATOM   3295  CD2 LEU A 219      27.080  30.480  64.300  1.00  0.00           C
ATOM   3296 HD21 LEU A 219      27.200  31.380  64.930  1.00  0.00           H
ATOM   3297 HD22 LEU A 219      26.550  29.810  65.010  1.00  0.00           H
ATOM   3298 HD23 LEU A 219      26.300  30.610  63.520  1.00  0.00           H
ATOM   3299  C   LEU A 219      31.020  31.340  66.380  1.00  0.00           C
ATOM   3300  O   LEU A 219      30.620  31.520  67.510  1.00  0.00           O
ATOM   3301  N   PHE A 220      32.350  30.950  66.110  1.00  0.00           N
ATOM   3302  HN  PHE A 220      32.590  30.840  65.150  1.00  0.00           H
ATOM   3303  CA  PHE A 220      33.240  30.500  67.070  1.00  0.00           C
ATOM   3304  HA  PHE A 220      32.650  30.400  67.960  1.00  0.00           H
ATOM   3305  CB  PHE A 220      34.000  29.150  66.750  1.00  0.00           C
ATOM   3306  HB1 PHE A 220      34.680  28.930  67.600  1.00  0.00           H
ATOM   3307  HB2 PHE A 220      34.620  29.130  65.830  1.00  0.00           H
ATOM   3308  CG  PHE A 220      32.900  28.080  66.730  1.00  0.00           C
ATOM   3309  CD1 PHE A 220      32.230  27.690  67.860  1.00  0.00           C
ATOM   3310  HD1 PHE A 220      32.340  28.160  68.830  1.00  0.00           H
ATOM   3311  CE1 PHE A 220      31.260  26.760  67.850  1.00  0.00           C
ATOM   3312  HE1 PHE A 220      30.730  26.560  68.780  1.00  0.00           H
ATOM   3313  CZ  PHE A 220      30.920  26.100  66.610  1.00  0.00           C
ATOM   3314  HZ  PHE A 220      30.230  25.280  66.670  1.00  0.00           H
ATOM   3315  CD2 PHE A 220      32.600  27.410  65.560  1.00  0.00           C
ATOM   3316  HD2 PHE A 220      33.170  27.680  64.680  1.00  0.00           H
ATOM   3317  CE2 PHE A 220      31.690  26.360  65.480  1.00  0.00           C
ATOM   3318  HE2 PHE A 220      31.400  25.850  64.570  1.00  0.00           H
ATOM   3319  C   PHE A 220      34.350  31.470  67.560  1.00  0.00           C
ATOM   3320  O   PHE A 220      35.030  31.230  68.550  1.00  0.00           O
ATOM   3321  N   ALA A 221      34.460  32.680  66.980  1.00  0.00           N
ATOM   3322  HN  ALA A 221      34.020  32.810  66.100  1.00  0.00           H
ATOM   3323  CA  ALA A 221      35.190  33.840  67.530  1.00  0.00           C
ATOM   3324  HA  ALA A 221      35.880  33.610  68.330  1.00  0.00           H
ATOM   3325  CB  ALA A 221      36.050  34.530  66.410  1.00  0.00           C
ATOM   3326  HB1 ALA A 221      36.390  35.500  66.810  1.00  0.00           H
ATOM   3327  HB2 ALA A 221      35.370  34.630  65.530  1.00  0.00           H
ATOM   3328  HB3 ALA A 221      36.860  33.860  66.040  1.00  0.00           H
ATOM   3329  C   ALA A 221      34.180  34.870  68.120  1.00  0.00           C
ATOM   3330  O   ALA A 221      34.650  35.810  68.770  1.00  0.00           O
ATOM   3331  N   PHE A 222      32.860  34.610  68.120  1.00  0.00           N
ATOM   3332  HN  PHE A 222      32.530  33.750  67.740  1.00  0.00           H
ATOM   3333  CA  PHE A 222      31.850  35.500  68.570  1.00  0.00           C
ATOM   3334  HA  PHE A 222      32.380  36.090  69.300  1.00  0.00           H
ATOM   3335  CB  PHE A 222      31.390  36.520  67.390  1.00  0.00           C
ATOM   3336  HB1 PHE A 222      30.650  36.090  66.680  1.00  0.00           H
ATOM   3337  HB2 PHE A 222      32.250  36.960  66.840  1.00  0.00           H
ATOM   3338  CG  PHE A 222      30.910  37.740  68.120  1.00  0.00           C
ATOM   3339  CD1 PHE A 222      31.850  38.670  68.540  1.00  0.00           C
ATOM   3340  HD1 PHE A 222      32.870  38.530  68.220  1.00  0.00           H
ATOM   3341  CE1 PHE A 222      31.500  39.870  69.180  1.00  0.00           C
ATOM   3342  HE1 PHE A 222      32.290  40.590  69.340  1.00  0.00           H
ATOM   3343  CZ  PHE A 222      30.120  40.090  69.490  1.00  0.00           C
ATOM   3344  HZ  PHE A 222      29.910  40.950  70.100  1.00  0.00           H
ATOM   3345  CD2 PHE A 222      29.560  38.030  68.370  1.00  0.00           C
ATOM   3346  HD2 PHE A 222      28.810  37.290  68.150  1.00  0.00           H
ATOM   3347  CE2 PHE A 222      29.170  39.160  69.090  1.00  0.00           C
ATOM   3348  HE2 PHE A 222      28.150  39.410  69.350  1.00  0.00           H
ATOM   3349  C   PHE A 222      30.630  34.940  69.270  1.00  0.00           C
ATOM   3350  O   PHE A 222      30.500  35.080  70.470  1.00  0.00           O
ATOM   3351  N   VAL A 223      29.610  34.370  68.500  1.00  0.00           N
ATOM   3352  HN  VAL A 223      29.830  34.250  67.530  1.00  0.00           H
ATOM   3353  CA  VAL A 223      28.250  34.190  68.940  1.00  0.00           C
ATOM   3354  HA  VAL A 223      28.000  35.150  69.370  1.00  0.00           H
ATOM   3355  CB  VAL A 223      27.480  33.690  67.840  1.00  0.00           C
ATOM   3356  HB  VAL A 223      27.900  32.750  67.400  1.00  0.00           H
ATOM   3357  CG1 VAL A 223      26.020  33.410  68.300  1.00  0.00           C
ATOM   3358 HG11 VAL A 223      25.580  34.290  68.810  1.00  0.00           H
ATOM   3359 HG12 VAL A 223      26.040  32.610  69.070  1.00  0.00           H
ATOM   3360 HG13 VAL A 223      25.330  33.090  67.490  1.00  0.00           H
ATOM   3361  CG2 VAL A 223      27.370  34.720  66.680  1.00  0.00           C
ATOM   3362 HG21 VAL A 223      28.340  34.910  66.170  1.00  0.00           H
ATOM   3363 HG22 VAL A 223      26.870  35.640  67.050  1.00  0.00           H
ATOM   3364 HG23 VAL A 223      26.690  34.370  65.870  1.00  0.00           H
ATOM   3365  C   VAL A 223      28.200  33.120  70.050  1.00  0.00           C
ATOM   3366  O   VAL A 223      27.730  33.320  71.200  1.00  0.00           O
ATOM   3367  N   VAL A 224      28.800  31.910  69.830  1.00  0.00           N
ATOM   3368  HN  VAL A 224      29.160  31.710  68.920  1.00  0.00           H
ATOM   3369  CA  VAL A 224      28.950  30.850  70.740  1.00  0.00           C
ATOM   3370  HA  VAL A 224      28.000  30.560  71.160  1.00  0.00           H
ATOM   3371  CB  VAL A 224      29.480  29.650  69.990  1.00  0.00           C
ATOM   3372  HB  VAL A 224      30.510  29.840  69.620  1.00  0.00           H
ATOM   3373  CG1 VAL A 224      29.440  28.480  71.050  1.00  0.00           C
ATOM   3374 HG11 VAL A 224      29.560  27.490  70.560  1.00  0.00           H
ATOM   3375 HG12 VAL A 224      28.500  28.650  71.620  1.00  0.00           H
ATOM   3376 HG13 VAL A 224      30.340  28.380  71.700  1.00  0.00           H
ATOM   3377  CG2 VAL A 224      28.580  29.270  68.750  1.00  0.00           C
ATOM   3378 HG21 VAL A 224      28.730  29.980  67.900  1.00  0.00           H
ATOM   3379 HG22 VAL A 224      27.510  29.160  69.040  1.00  0.00           H
ATOM   3380 HG23 VAL A 224      29.000  28.290  68.450  1.00  0.00           H
ATOM   3381  C   VAL A 224      29.780  31.300  72.010  1.00  0.00           C
ATOM   3382  O   VAL A 224      29.190  31.050  73.100  1.00  0.00           O
ATOM   3383  N   PRO A 225      30.920  32.050  72.040  1.00  0.00           N
ATOM   3384  CD  PRO A 225      31.850  31.980  70.960  1.00  0.00           C
ATOM   3385  HD1 PRO A 225      31.510  32.500  70.040  1.00  0.00           H
ATOM   3386  HD2 PRO A 225      32.070  30.940  70.660  1.00  0.00           H
ATOM   3387  CA  PRO A 225      31.550  32.360  73.350  1.00  0.00           C
ATOM   3388  HA  PRO A 225      31.440  31.500  74.000  1.00  0.00           H
ATOM   3389  CB  PRO A 225      33.090  32.710  73.060  1.00  0.00           C
ATOM   3390  HB1 PRO A 225      33.750  31.840  73.230  1.00  0.00           H
ATOM   3391  HB2 PRO A 225      33.420  33.610  73.620  1.00  0.00           H
ATOM   3392  CG  PRO A 225      33.050  32.880  71.490  1.00  0.00           C
ATOM   3393  HG1 PRO A 225      32.760  33.940  71.310  1.00  0.00           H
ATOM   3394  HG2 PRO A 225      34.080  32.660  71.120  1.00  0.00           H
ATOM   3395  C   PRO A 225      30.750  33.520  74.010  1.00  0.00           C
ATOM   3396  O   PRO A 225      30.610  33.520  75.210  1.00  0.00           O
ATOM   3397  N   ILE A 226      30.150  34.500  73.280  1.00  0.00           N
ATOM   3398  HN  ILE A 226      30.190  34.500  72.280  1.00  0.00           H
ATOM   3399  CA  ILE A 226      29.440  35.610  73.870  1.00  0.00           C
ATOM   3400  HA  ILE A 226      30.040  36.000  74.680  1.00  0.00           H
ATOM   3401  CB  ILE A 226      29.200  36.760  72.870  1.00  0.00           C
ATOM   3402  HB  ILE A 226      28.850  36.350  71.900  1.00  0.00           H
ATOM   3403  CG2 ILE A 226      28.100  37.850  73.260  1.00  0.00           C
ATOM   3404 HG21 ILE A 226      27.950  38.620  72.480  1.00  0.00           H
ATOM   3405 HG22 ILE A 226      28.360  38.250  74.260  1.00  0.00           H
ATOM   3406 HG23 ILE A 226      27.110  37.340  73.330  1.00  0.00           H
ATOM   3407  CG1 ILE A 226      30.570  37.540  72.610  1.00  0.00           C
ATOM   3408 HG11 ILE A 226      30.310  38.390  71.940  1.00  0.00           H
ATOM   3409 HG12 ILE A 226      31.210  36.800  72.080  1.00  0.00           H
ATOM   3410  CD  ILE A 226      31.310  38.140  73.820  1.00  0.00           C
ATOM   3411  HD1 ILE A 226      30.500  38.490  74.490  1.00  0.00           H
ATOM   3412  HD2 ILE A 226      31.980  38.990  73.560  1.00  0.00           H
ATOM   3413  HD3 ILE A 226      31.820  37.350  74.410  1.00  0.00           H
ATOM   3414  C   ILE A 226      28.260  35.060  74.560  1.00  0.00           C
ATOM   3415  O   ILE A 226      27.900  35.580  75.620  1.00  0.00           O
ATOM   3416  N   LEU A 227      27.510  33.990  74.070  1.00  0.00           N
ATOM   3417  HN  LEU A 227      27.680  33.740  73.120  1.00  0.00           H
ATOM   3418  CA  LEU A 227      26.560  33.240  74.800  1.00  0.00           C
ATOM   3419  HA  LEU A 227      25.790  33.900  75.160  1.00  0.00           H
ATOM   3420  CB  LEU A 227      25.880  32.170  73.820  1.00  0.00           C
ATOM   3421  HB1 LEU A 227      25.280  31.440  74.420  1.00  0.00           H
ATOM   3422  HB2 LEU A 227      26.720  31.590  73.390  1.00  0.00           H
ATOM   3423  CG  LEU A 227      25.090  32.940  72.770  1.00  0.00           C
ATOM   3424  HG  LEU A 227      25.660  33.730  72.240  1.00  0.00           H
ATOM   3425  CD1 LEU A 227      24.670  31.970  71.670  1.00  0.00           C
ATOM   3426 HD11 LEU A 227      23.950  32.380  70.930  1.00  0.00           H
ATOM   3427 HD12 LEU A 227      24.300  31.040  72.150  1.00  0.00           H
ATOM   3428 HD13 LEU A 227      25.540  31.730  71.030  1.00  0.00           H
ATOM   3429  CD2 LEU A 227      23.830  33.600  73.360  1.00  0.00           C
ATOM   3430 HD21 LEU A 227      22.930  33.650  72.710  1.00  0.00           H
ATOM   3431 HD22 LEU A 227      24.040  34.640  73.680  1.00  0.00           H
ATOM   3432 HD23 LEU A 227      23.540  32.930  74.210  1.00  0.00           H
ATOM   3433  C   LEU A 227      27.050  32.440  75.990  1.00  0.00           C
ATOM   3434  O   LEU A 227      26.300  32.500  77.030  1.00  0.00           O
ATOM   3435  N   ILE A 228      28.190  31.720  75.950  1.00  0.00           N
ATOM   3436  HN  ILE A 228      28.690  31.800  75.090  1.00  0.00           H
ATOM   3437  CA  ILE A 228      28.830  31.110  77.080  1.00  0.00           C
ATOM   3438  HA  ILE A 228      28.130  30.420  77.540  1.00  0.00           H
ATOM   3439  CB  ILE A 228      30.050  30.220  76.670  1.00  0.00           C
ATOM   3440  HB  ILE A 228      30.720  30.810  76.010  1.00  0.00           H
ATOM   3441  CG2 ILE A 228      30.870  29.990  78.000  1.00  0.00           C
ATOM   3442 HG21 ILE A 228      31.760  29.340  77.880  1.00  0.00           H
ATOM   3443 HG22 ILE A 228      30.160  29.620  78.770  1.00  0.00           H
ATOM   3444 HG23 ILE A 228      31.330  30.940  78.360  1.00  0.00           H
ATOM   3445  CG1 ILE A 228      29.610  28.890  76.000  1.00  0.00           C
ATOM   3446 HG11 ILE A 228      29.210  29.230  75.020  1.00  0.00           H
ATOM   3447 HG12 ILE A 228      28.730  28.490  76.550  1.00  0.00           H
ATOM   3448  CD  ILE A 228      30.810  27.920  75.810  1.00  0.00           C
ATOM   3449  HD1 ILE A 228      30.600  27.120  75.060  1.00  0.00           H
ATOM   3450  HD2 ILE A 228      30.950  27.370  76.760  1.00  0.00           H
ATOM   3451  HD3 ILE A 228      31.740  28.390  75.420  1.00  0.00           H
ATOM   3452  C   ILE A 228      29.150  32.090  78.200  1.00  0.00           C
ATOM   3453  O   ILE A 228      28.700  31.890  79.330  1.00  0.00           O
ATOM   3454  N   ILE A 229      29.800  33.190  77.810  1.00  0.00           N
ATOM   3455  HN  ILE A 229      30.150  33.360  76.890  1.00  0.00           H
ATOM   3456  CA  ILE A 229      29.960  34.400  78.600  1.00  0.00           C
ATOM   3457  HA  ILE A 229      30.620  34.140  79.420  1.00  0.00           H
ATOM   3458  CB  ILE A 229      30.720  35.460  77.840  1.00  0.00           C
ATOM   3459  HB  ILE A 229      30.200  35.460  76.850  1.00  0.00           H
ATOM   3460  CG2 ILE A 229      30.500  36.910  78.390  1.00  0.00           C
ATOM   3461 HG21 ILE A 229      30.980  37.610  77.670  1.00  0.00           H
ATOM   3462 HG22 ILE A 229      31.020  36.990  79.360  1.00  0.00           H
ATOM   3463 HG23 ILE A 229      29.470  37.320  78.390  1.00  0.00           H
ATOM   3464  CG1 ILE A 229      32.160  34.970  77.700  1.00  0.00           C
ATOM   3465 HG11 ILE A 229      32.260  34.110  77.000  1.00  0.00           H
ATOM   3466 HG12 ILE A 229      32.390  34.530  78.700  1.00  0.00           H
ATOM   3467  CD  ILE A 229      33.230  36.000  77.350  1.00  0.00           C
ATOM   3468  HD1 ILE A 229      33.470  36.670  78.200  1.00  0.00           H
ATOM   3469  HD2 ILE A 229      32.920  36.570  76.450  1.00  0.00           H
ATOM   3470  HD3 ILE A 229      34.220  35.590  77.060  1.00  0.00           H
ATOM   3471  C   ILE A 229      28.640  35.010  79.210  1.00  0.00           C
ATOM   3472  O   ILE A 229      28.700  35.330  80.410  1.00  0.00           O
ATOM   3473  N   THR A 230      27.630  35.230  78.390  1.00  0.00           N
ATOM   3474  HN  THR A 230      27.780  35.020  77.430  1.00  0.00           H
ATOM   3475  CA  THR A 230      26.380  35.710  78.840  1.00  0.00           C
ATOM   3476  HA  THR A 230      26.670  36.680  79.230  1.00  0.00           H
ATOM   3477  CB  THR A 230      25.380  35.900  77.670  1.00  0.00           C
ATOM   3478  HB  THR A 230      25.200  34.940  77.150  1.00  0.00           H
ATOM   3479  OG1 THR A 230      25.900  36.910  76.850  1.00  0.00           O
ATOM   3480  HG1 THR A 230      26.580  36.510  76.300  1.00  0.00           H
ATOM   3481  CG2 THR A 230      24.030  36.490  78.160  1.00  0.00           C
ATOM   3482 HG21 THR A 230      24.150  37.290  78.910  1.00  0.00           H
ATOM   3483 HG22 THR A 230      23.420  35.660  78.580  1.00  0.00           H
ATOM   3484 HG23 THR A 230      23.450  36.930  77.320  1.00  0.00           H
ATOM   3485  C   THR A 230      25.720  34.820  79.920  1.00  0.00           C
ATOM   3486  O   THR A 230      25.190  35.280  80.930  1.00  0.00           O
ATOM   3487  N   VAL A 231      25.740  33.510  79.720  1.00  0.00           N
ATOM   3488  HN  VAL A 231      26.180  33.170  78.890  1.00  0.00           H
ATOM   3489  CA  VAL A 231      25.420  32.510  80.750  1.00  0.00           C
ATOM   3490  HA  VAL A 231      24.460  32.740  81.190  1.00  0.00           H
ATOM   3491  CB  VAL A 231      25.530  31.110  80.120  1.00  0.00           C
ATOM   3492  HB  VAL A 231      26.460  30.930  79.540  1.00  0.00           H
ATOM   3493  CG1 VAL A 231      25.370  29.930  81.200  1.00  0.00           C
ATOM   3494 HG11 VAL A 231      25.040  29.070  80.590  1.00  0.00           H
ATOM   3495 HG12 VAL A 231      24.500  30.140  81.860  1.00  0.00           H
ATOM   3496 HG13 VAL A 231      26.390  29.810  81.640  1.00  0.00           H
ATOM   3497  CG2 VAL A 231      24.310  30.980  79.190  1.00  0.00           C
ATOM   3498 HG21 VAL A 231      24.410  31.870  78.530  1.00  0.00           H
ATOM   3499 HG22 VAL A 231      23.410  31.130  79.830  1.00  0.00           H
ATOM   3500 HG23 VAL A 231      24.290  30.090  78.530  1.00  0.00           H
ATOM   3501  C   VAL A 231      26.350  32.490  82.020  1.00  0.00           C
ATOM   3502  O   VAL A 231      25.720  32.430  83.080  1.00  0.00           O
ATOM   3503  N   CYS A 232      27.700  32.630  81.950  1.00  0.00           N
ATOM   3504  HN  CYS A 232      28.180  32.660  81.070  1.00  0.00           H
ATOM   3505  CA  CYS A 232      28.560  32.690  83.100  1.00  0.00           C
ATOM   3506  HA  CYS A 232      28.600  31.810  83.720  1.00  0.00           H
ATOM   3507  CB  CYS A 232      30.000  32.960  82.580  1.00  0.00           C
ATOM   3508  HB1 CYS A 232      30.640  33.110  83.470  1.00  0.00           H
ATOM   3509  HB2 CYS A 232      29.980  33.900  81.990  1.00  0.00           H
ATOM   3510  SG  CYS A 232      30.850  31.570  81.650  1.00  0.00           S
ATOM   3511  HG1 CYS A 232      29.910  31.340  80.740  1.00  0.00           H
ATOM   3512  C   CYS A 232      28.110  33.910  83.980  1.00  0.00           C
ATOM   3513  O   CYS A 232      27.810  33.840  85.180  1.00  0.00           O
ATOM   3514  N   TYR A 233      27.990  35.120  83.360  1.00  0.00           N
ATOM   3515  HN  TYR A 233      28.250  35.260  82.410  1.00  0.00           H
ATOM   3516  CA  TYR A 233      27.490  36.390  83.850  1.00  0.00           C
ATOM   3517  HA  TYR A 233      27.980  36.490  84.810  1.00  0.00           H
ATOM   3518  CB  TYR A 233      27.960  37.570  83.010  1.00  0.00           C
ATOM   3519  HB1 TYR A 233      27.310  38.460  83.170  1.00  0.00           H
ATOM   3520  HB2 TYR A 233      27.890  37.340  81.920  1.00  0.00           H
ATOM   3521  CG  TYR A 233      29.350  38.100  83.380  1.00  0.00           C
ATOM   3522  CD1 TYR A 233      29.370  39.040  84.420  1.00  0.00           C
ATOM   3523  HD1 TYR A 233      28.420  39.400  84.800  1.00  0.00           H
ATOM   3524  CE1 TYR A 233      30.540  39.690  84.730  1.00  0.00           C
ATOM   3525  HE1 TYR A 233      30.490  40.580  85.340  1.00  0.00           H
ATOM   3526  CZ  TYR A 233      31.740  39.180  84.200  1.00  0.00           C
ATOM   3527  OH  TYR A 233      33.070  39.550  84.520  1.00  0.00           O
ATOM   3528  HH  TYR A 233      33.030  40.440  84.880  1.00  0.00           H
ATOM   3529  CD2 TYR A 233      30.560  37.650  82.790  1.00  0.00           C
ATOM   3530  HD2 TYR A 233      30.650  36.910  82.010  1.00  0.00           H
ATOM   3531  CE2 TYR A 233      31.720  38.170  83.230  1.00  0.00           C
ATOM   3532  HE2 TYR A 233      32.670  37.940  82.770  1.00  0.00           H
ATOM   3533  C   TYR A 233      26.060  36.430  84.370  1.00  0.00           C
ATOM   3534  O   TYR A 233      25.860  37.140  85.350  1.00  0.00           O
ATOM   3535  N   GLY A 234      25.160  35.760  83.660  1.00  0.00           N
ATOM   3536  HN  GLY A 234      25.400  35.280  82.820  1.00  0.00           H
ATOM   3537  CA  GLY A 234      23.760  35.680  84.170  1.00  0.00           C
ATOM   3538  HA1 GLY A 234      23.290  35.040  83.440  1.00  0.00           H
ATOM   3539  HA2 GLY A 234      23.260  36.640  84.160  1.00  0.00           H
ATOM   3540  C   GLY A 234      23.560  34.900  85.440  1.00  0.00           C
ATOM   3541  O   GLY A 234      22.810  35.300  86.350  1.00  0.00           O
ATOM   3542  N   LEU A 235      24.310  33.790  85.630  1.00  0.00           N
ATOM   3543  HN  LEU A 235      24.930  33.580  84.880  1.00  0.00           H
ATOM   3544  CA  LEU A 235      24.440  33.110  86.850  1.00  0.00           C
ATOM   3545  HA  LEU A 235      23.430  33.040  87.240  1.00  0.00           H
ATOM   3546  CB  LEU A 235      25.050  31.720  86.640  1.00  0.00           C
ATOM   3547  HB1 LEU A 235      25.010  31.170  87.610  1.00  0.00           H
ATOM   3548  HB2 LEU A 235      26.070  31.760  86.210  1.00  0.00           H
ATOM   3549  CG  LEU A 235      24.260  30.760  85.690  1.00  0.00           C
ATOM   3550  HG  LEU A 235      24.110  31.020  84.620  1.00  0.00           H
ATOM   3551  CD1 LEU A 235      25.140  29.450  85.480  1.00  0.00           C
ATOM   3552 HD11 LEU A 235      24.600  28.710  84.850  1.00  0.00           H
ATOM   3553 HD12 LEU A 235      25.340  28.900  86.420  1.00  0.00           H
ATOM   3554 HD13 LEU A 235      26.040  29.810  84.940  1.00  0.00           H
ATOM   3555  CD2 LEU A 235      22.980  30.280  86.420  1.00  0.00           C
ATOM   3556 HD21 LEU A 235      22.580  29.500  85.750  1.00  0.00           H
ATOM   3557 HD22 LEU A 235      22.360  31.200  86.390  1.00  0.00           H
ATOM   3558 HD23 LEU A 235      23.140  30.030  87.490  1.00  0.00           H
ATOM   3559  C   LEU A 235      25.120  33.870  87.940  1.00  0.00           C
ATOM   3560  O   LEU A 235      24.620  33.970  89.110  1.00  0.00           O
ATOM   3561  N   MET A 236      26.260  34.550  87.630  1.00  0.00           N
ATOM   3562  HN  MET A 236      26.680  34.450  86.730  1.00  0.00           H
ATOM   3563  CA  MET A 236      26.810  35.490  88.590  1.00  0.00           C
ATOM   3564  HA  MET A 236      26.880  34.890  89.490  1.00  0.00           H
ATOM   3565  CB  MET A 236      28.180  36.070  88.160  1.00  0.00           C
ATOM   3566  HB1 MET A 236      28.490  36.910  88.820  1.00  0.00           H
ATOM   3567  HB2 MET A 236      28.100  36.420  87.110  1.00  0.00           H
ATOM   3568  CG  MET A 236      29.350  34.980  88.220  1.00  0.00           C
ATOM   3569  HG1 MET A 236      29.100  34.130  87.550  1.00  0.00           H
ATOM   3570  HG2 MET A 236      29.430  34.490  89.210  1.00  0.00           H
ATOM   3571  SD  MET A 236      31.030  35.700  87.770  1.00  0.00           S
ATOM   3572  CE  MET A 236      30.900  35.740  85.910  1.00  0.00           C
ATOM   3573  HE1 MET A 236      31.690  36.460  85.590  1.00  0.00           H
ATOM   3574  HE2 MET A 236      29.930  36.120  85.510  1.00  0.00           H
ATOM   3575  HE3 MET A 236      31.040  34.790  85.350  1.00  0.00           H
ATOM   3576  C   MET A 236      25.910  36.580  89.070  1.00  0.00           C
ATOM   3577  O   MET A 236      25.990  36.850  90.240  1.00  0.00           O
ATOM   3578  N   LEU A 237      25.000  37.230  88.290  1.00  0.00           N
ATOM   3579  HN  LEU A 237      24.990  37.120  87.300  1.00  0.00           H
ATOM   3580  CA  LEU A 237      24.220  38.310  88.770  1.00  0.00           C
ATOM   3581  HA  LEU A 237      24.930  39.040  89.140  1.00  0.00           H
ATOM   3582  CB  LEU A 237      23.430  38.900  87.640  1.00  0.00           C
ATOM   3583  HB1 LEU A 237      22.660  39.570  88.080  1.00  0.00           H
ATOM   3584  HB2 LEU A 237      22.870  38.080  87.140  1.00  0.00           H
ATOM   3585  CG  LEU A 237      24.340  39.620  86.600  1.00  0.00           C
ATOM   3586  HG  LEU A 237      25.350  39.140  86.580  1.00  0.00           H
ATOM   3587  CD1 LEU A 237      23.660  39.600  85.180  1.00  0.00           C
ATOM   3588 HD11 LEU A 237      23.840  38.610  84.720  1.00  0.00           H
ATOM   3589 HD12 LEU A 237      24.000  40.470  84.570  1.00  0.00           H
ATOM   3590 HD13 LEU A 237      22.590  39.810  85.370  1.00  0.00           H
ATOM   3591  CD2 LEU A 237      24.540  41.110  87.060  1.00  0.00           C
ATOM   3592 HD21 LEU A 237      23.540  41.440  87.410  1.00  0.00           H
ATOM   3593 HD22 LEU A 237      24.990  41.710  86.240  1.00  0.00           H
ATOM   3594 HD23 LEU A 237      25.230  41.120  87.930  1.00  0.00           H
ATOM   3595  C   LEU A 237      23.310  38.130  89.980  1.00  0.00           C
ATOM   3596  O   LEU A 237      23.170  39.000  90.840  1.00  0.00           O
ATOM   3597  N   LEU A 238      22.660  36.970  89.930  1.00  0.00           N
ATOM   3598  HN  LEU A 238      22.880  36.370  89.160  1.00  0.00           H
ATOM   3599  CA  LEU A 238      21.750  36.440  90.900  1.00  0.00           C
ATOM   3600  HA  LEU A 238      20.960  37.170  91.010  1.00  0.00           H
ATOM   3601  CB  LEU A 238      21.110  35.060  90.530  1.00  0.00           C
ATOM   3602  HB1 LEU A 238      20.300  34.880  91.280  1.00  0.00           H
ATOM   3603  HB2 LEU A 238      21.870  34.270  90.690  1.00  0.00           H
ATOM   3604  CG  LEU A 238      20.460  34.990  89.080  1.00  0.00           C
ATOM   3605  HG  LEU A 238      21.270  35.070  88.320  1.00  0.00           H
ATOM   3606  CD1 LEU A 238      19.720  33.690  88.990  1.00  0.00           C
ATOM   3607 HD11 LEU A 238      19.390  33.470  87.950  1.00  0.00           H
ATOM   3608 HD12 LEU A 238      18.840  33.640  89.670  1.00  0.00           H
ATOM   3609 HD13 LEU A 238      20.430  32.900  89.310  1.00  0.00           H
ATOM   3610  CD2 LEU A 238      19.570  36.180  88.860  1.00  0.00           C
ATOM   3611 HD21 LEU A 238      19.280  36.250  87.790  1.00  0.00           H
ATOM   3612 HD22 LEU A 238      20.250  37.060  88.930  1.00  0.00           H
ATOM   3613 HD23 LEU A 238      18.810  36.420  89.640  1.00  0.00           H
ATOM   3614  C   LEU A 238      22.360  36.140  92.270  1.00  0.00           C
ATOM   3615  O   LEU A 238      21.710  35.960  93.300  1.00  0.00           O
ATOM   3616  N   ARG A 239      23.690  36.130  92.240  1.00  0.00           N
ATOM   3617  HN  ARG A 239      24.100  36.310  91.350  1.00  0.00           H
ATOM   3618  CA  ARG A 239      24.650  35.860  93.330  1.00  0.00           C
ATOM   3619  HA  ARG A 239      24.080  35.490  94.170  1.00  0.00           H
ATOM   3620  CB  ARG A 239      25.790  34.880  92.900  1.00  0.00           C
ATOM   3621  HB1 ARG A 239      26.420  34.680  93.790  1.00  0.00           H
ATOM   3622  HB2 ARG A 239      26.450  35.420  92.200  1.00  0.00           H
ATOM   3623  CG  ARG A 239      25.300  33.550  92.420  1.00  0.00           C
ATOM   3624  HG1 ARG A 239      26.180  32.900  92.220  1.00  0.00           H
ATOM   3625  HG2 ARG A 239      24.770  33.850  91.490  1.00  0.00           H
ATOM   3626  CD  ARG A 239      24.230  32.830  93.270  1.00  0.00           C
ATOM   3627  HD1 ARG A 239      23.260  33.350  93.100  1.00  0.00           H
ATOM   3628  HD2 ARG A 239      24.510  32.960  94.340  1.00  0.00           H
ATOM   3629  NE  ARG A 239      24.100  31.440  92.820  1.00  0.00           N
ATOM   3630  HE  ARG A 239      23.760  31.310  91.880  1.00  0.00           H
ATOM   3631  CZ  ARG A 239      24.730  30.370  93.330  1.00  0.00           C
ATOM   3632  NH1 ARG A 239      24.810  29.150  92.800  1.00  0.00           N
ATOM   3633 HH11 ARG A 239      24.310  29.030  91.940  1.00  0.00           H
ATOM   3634 HH12 ARG A 239      25.430  28.450  93.150  1.00  0.00           H
ATOM   3635  NH2 ARG A 239      25.390  30.500  94.490  1.00  0.00           N
ATOM   3636 HH21 ARG A 239      25.240  31.300  95.070  1.00  0.00           H
ATOM   3637 HH22 ARG A 239      25.710  29.680  94.950  1.00  0.00           H
ATOM   3638  C   ARG A 239      25.210  37.220  93.900  1.00  0.00           C
ATOM   3639  O   ARG A 239      24.990  37.550  95.030  1.00  0.00           O
ATOM   3640  N   LEU A 240      25.920  38.050  93.030  1.00  0.00           N
ATOM   3641  HN  LEU A 240      26.010  37.750  92.090  1.00  0.00           H
ATOM   3642  CA  LEU A 240      26.390  39.360  93.220  1.00  0.00           C
ATOM   3643  HA  LEU A 240      27.250  39.320  93.880  1.00  0.00           H
ATOM   3644  CB  LEU A 240      26.860  40.010  91.820  1.00  0.00           C
ATOM   3645  HB1 LEU A 240      27.170  41.050  92.020  1.00  0.00           H
ATOM   3646  HB2 LEU A 240      25.960  40.010  91.160  1.00  0.00           H
ATOM   3647  CG  LEU A 240      28.040  39.280  91.260  1.00  0.00           C
ATOM   3648  HG  LEU A 240      27.810  38.200  91.090  1.00  0.00           H
ATOM   3649  CD1 LEU A 240      28.320  39.740  89.790  1.00  0.00           C
ATOM   3650 HD11 LEU A 240      28.560  40.820  89.660  1.00  0.00           H
ATOM   3651 HD12 LEU A 240      27.510  39.410  89.100  1.00  0.00           H
ATOM   3652 HD13 LEU A 240      29.280  39.360  89.370  1.00  0.00           H
ATOM   3653  CD2 LEU A 240      29.290  39.520  92.110  1.00  0.00           C
ATOM   3654 HD21 LEU A 240      30.240  39.160  91.680  1.00  0.00           H
ATOM   3655 HD22 LEU A 240      29.120  39.000  93.080  1.00  0.00           H
ATOM   3656 HD23 LEU A 240      29.460  40.590  92.380  1.00  0.00           H
ATOM   3657  C   LEU A 240      25.380  40.300  93.980  1.00  0.00           C
ATOM   3658  O   LEU A 240      25.790  41.030  94.870  1.00  0.00           O
ATOM   3659  N   ARG A 241      24.100  40.330  93.580  1.00  0.00           N
ATOM   3660  HN  ARG A 241      23.890  39.790  92.770  1.00  0.00           H
ATOM   3661  CA  ARG A 241      23.090  41.290  93.950  1.00  0.00           C
ATOM   3662  HA  ARG A 241      23.670  42.140  94.290  1.00  0.00           H
ATOM   3663  CB  ARG A 241      22.260  41.670  92.660  1.00  0.00           C
ATOM   3664  HB1 ARG A 241      21.390  42.350  92.760  1.00  0.00           H
ATOM   3665  HB2 ARG A 241      21.930  40.670  92.300  1.00  0.00           H
ATOM   3666  CG  ARG A 241      23.240  42.370  91.640  1.00  0.00           C
ATOM   3667  HG1 ARG A 241      24.110  41.690  91.540  1.00  0.00           H
ATOM   3668  HG2 ARG A 241      23.700  43.230  92.170  1.00  0.00           H
ATOM   3669  CD  ARG A 241      22.610  42.800  90.360  1.00  0.00           C
ATOM   3670  HD1 ARG A 241      21.750  43.470  90.580  1.00  0.00           H
ATOM   3671  HD2 ARG A 241      22.360  42.030  89.600  1.00  0.00           H
ATOM   3672  NE  ARG A 241      23.610  43.670  89.730  1.00  0.00           N
ATOM   3673  HE  ARG A 241      24.410  44.000  90.230  1.00  0.00           H
ATOM   3674  CZ  ARG A 241      23.310  44.460  88.740  1.00  0.00           C
ATOM   3675  NH1 ARG A 241      24.170  45.400  88.470  1.00  0.00           N
ATOM   3676 HH11 ARG A 241      24.980  45.350  89.060  1.00  0.00           H
ATOM   3677 HH12 ARG A 241      24.070  46.060  87.720  1.00  0.00           H
ATOM   3678  NH2 ARG A 241      22.260  44.350  87.980  1.00  0.00           N
ATOM   3679 HH21 ARG A 241      21.600  43.670  88.290  1.00  0.00           H
ATOM   3680 HH22 ARG A 241      21.930  45.200  87.570  1.00  0.00           H
ATOM   3681  C   ARG A 241      22.200  40.720  95.050  1.00  0.00           C
ATOM   3682  O   ARG A 241      21.520  41.440  95.770  1.00  0.00           O
ATOM   3683  N   SER A 242      22.260  39.430  95.270  1.00  0.00           N
ATOM   3684  HN  SER A 242      22.990  38.830  94.950  1.00  0.00           H
ATOM   3685  CA  SER A 242      21.390  38.870  96.280  1.00  0.00           C
ATOM   3686  HA  SER A 242      20.640  39.570  96.610  1.00  0.00           H
ATOM   3687  CB  SER A 242      20.720  37.490  95.830  1.00  0.00           C
ATOM   3688  HB1 SER A 242      21.460  36.670  95.790  1.00  0.00           H
ATOM   3689  HB2 SER A 242      20.280  37.540  94.810  1.00  0.00           H
ATOM   3690  OG  SER A 242      19.760  37.000  96.740  1.00  0.00           O
ATOM   3691  HG1 SER A 242      19.250  37.760  97.010  1.00  0.00           H
ATOM   3692  C   SER A 242      22.010  38.450  97.570  1.00  0.00           C
ATOM   3693  O   SER A 242      21.350  38.430  98.650  1.00  0.00           O
ATOM   3694  N   VAL A 243      23.350  38.240  97.620  1.00  0.00           N
ATOM   3695  HN  VAL A 243      23.940  38.300  96.830  1.00  0.00           H
ATOM   3696  CA  VAL A 243      24.200  37.810  98.710  1.00  0.00           C
ATOM   3697  HA  VAL A 243      23.470  37.340  99.350  1.00  0.00           H
ATOM   3698  CB  VAL A 243      25.260  36.890  98.140  1.00  0.00           C
ATOM   3699  HB  VAL A 243      25.800  37.450  97.340  1.00  0.00           H
ATOM   3700  CG1 VAL A 243      26.220  36.480  99.310  1.00  0.00           C
ATOM   3701 HG11 VAL A 243      26.810  35.540  99.150  1.00  0.00           H
ATOM   3702 HG12 VAL A 243      25.660  36.320 100.260  1.00  0.00           H
ATOM   3703 HG13 VAL A 243      27.000  37.210  99.620  1.00  0.00           H
ATOM   3704  CG2 VAL A 243      24.580  35.600  97.560  1.00  0.00           C
ATOM   3705 HG21 VAL A 243      25.400  35.050  97.070  1.00  0.00           H
ATOM   3706 HG22 VAL A 243      23.810  35.800  96.790  1.00  0.00           H
ATOM   3707 HG23 VAL A 243      24.160  34.990  98.390  1.00  0.00           H
ATOM   3708  C   VAL A 243      24.810  38.980  99.510  1.00  0.00           C
ATOM   3709  O   VAL A 243      25.610  39.750  98.990  1.00  0.00           O
ATOM   3710  N   ARG A 244      24.400  39.180 100.780  1.00  0.00           N
ATOM   3711  HN  ARG A 244      23.720  38.580 101.190  1.00  0.00           H
ATOM   3712  CA  ARG A 244      24.870  40.280 101.620  1.00  0.00           C
ATOM   3713  HA  ARG A 244      24.600  41.170 101.080  1.00  0.00           H
ATOM   3714  CB  ARG A 244      24.100  40.230 102.930  1.00  0.00           C
ATOM   3715  HB1 ARG A 244      24.540  40.990 103.610  1.00  0.00           H
ATOM   3716  HB2 ARG A 244      24.310  39.210 103.310  1.00  0.00           H
ATOM   3717  CG  ARG A 244      22.570  40.490 102.860  1.00  0.00           C
ATOM   3718  HG1 ARG A 244      22.030  40.280 103.810  1.00  0.00           H
ATOM   3719  HG2 ARG A 244      22.250  39.670 102.190  1.00  0.00           H
ATOM   3720  CD  ARG A 244      22.120  41.830 102.360  1.00  0.00           C
ATOM   3721  HD1 ARG A 244      22.330  42.060 101.290  1.00  0.00           H
ATOM   3722  HD2 ARG A 244      22.510  42.670 102.970  1.00  0.00           H
ATOM   3723  NE  ARG A 244      20.640  41.900 102.530  1.00  0.00           N
ATOM   3724  HE  ARG A 244      20.060  41.100 102.650  1.00  0.00           H
ATOM   3725  CZ  ARG A 244      19.900  42.990 102.540  1.00  0.00           C
ATOM   3726  NH1 ARG A 244      18.620  42.970 102.750  1.00  0.00           N
ATOM   3727 HH11 ARG A 244      18.160  42.080 102.680  1.00  0.00           H
ATOM   3728 HH12 ARG A 244      18.090  43.790 102.540  1.00  0.00           H
ATOM   3729  NH2 ARG A 244      20.420  44.170 102.280  1.00  0.00           N
ATOM   3730 HH21 ARG A 244      21.410  44.290 102.270  1.00  0.00           H
ATOM   3731 HH22 ARG A 244      19.860  45.000 102.330  1.00  0.00           H
ATOM   3732  C   ARG A 244      26.400  40.160 101.810  1.00  0.00           C
ATOM   3733  O   ARG A 244      27.120  41.130 101.600  1.00  0.00           O
ATOM   3734  N   LEU A 245      26.940  38.970 102.230  1.00  0.00           N
ATOM   3735  HN  LEU A 245      26.350  38.210 102.470  1.00  0.00           H
ATOM   3736  CA  LEU A 245      28.400  38.820 102.410  1.00  0.00           C
ATOM   3737  HA  LEU A 245      28.980  39.710 102.250  1.00  0.00           H
ATOM   3738  CB  LEU A 245      28.740  38.310 103.850  1.00  0.00           C
ATOM   3739  HB1 LEU A 245      29.840  38.370 103.880  1.00  0.00           H
ATOM   3740  HB2 LEU A 245      28.390  37.260 103.970  1.00  0.00           H
ATOM   3741  CG  LEU A 245      28.010  39.230 104.870  1.00  0.00           C
ATOM   3742  HG  LEU A 245      26.930  39.100 104.630  1.00  0.00           H
ATOM   3743  CD1 LEU A 245      28.110  38.760 106.340  1.00  0.00           C
ATOM   3744 HD11 LEU A 245      28.230  37.660 106.480  1.00  0.00           H
ATOM   3745 HD12 LEU A 245      27.190  39.080 106.880  1.00  0.00           H
ATOM   3746 HD13 LEU A 245      28.960  39.270 106.850  1.00  0.00           H
ATOM   3747  CD2 LEU A 245      28.460  40.700 104.730  1.00  0.00           C
ATOM   3748 HD21 LEU A 245      27.750  41.390 105.230  1.00  0.00           H
ATOM   3749 HD22 LEU A 245      28.500  41.010 103.660  1.00  0.00           H
ATOM   3750 HD23 LEU A 245      29.460  40.780 105.210  1.00  0.00           H
ATOM   3751  C   LEU A 245      28.990  37.890 101.380  1.00  0.00           C
ATOM   3752  O   LEU A 245      28.750  36.640 101.380  1.00  0.00           O
ATOM   3753  N   LEU A 246      29.730  38.390 100.450  1.00  0.00           N
ATOM   3754  HN  LEU A 246      29.820  39.380 100.380  1.00  0.00           H
ATOM   3755  CA  LEU A 246      30.170  37.640  99.290  1.00  0.00           C
ATOM   3756  HA  LEU A 246      29.500  36.810  99.100  1.00  0.00           H
ATOM   3757  CB  LEU A 246      30.170  38.650  98.090  1.00  0.00           C
ATOM   3758  HB1 LEU A 246      31.110  39.220  98.270  1.00  0.00           H
ATOM   3759  HB2 LEU A 246      29.290  39.320  98.140  1.00  0.00           H
ATOM   3760  CG  LEU A 246      30.430  37.940  96.690  1.00  0.00           C
ATOM   3761  HG  LEU A 246      31.300  37.260  96.750  1.00  0.00           H
ATOM   3762  CD1 LEU A 246      29.270  36.940  96.290  1.00  0.00           C
ATOM   3763 HD11 LEU A 246      28.990  36.230  97.090  1.00  0.00           H
ATOM   3764 HD12 LEU A 246      29.550  36.440  95.340  1.00  0.00           H
ATOM   3765 HD13 LEU A 246      28.290  37.400  96.070  1.00  0.00           H
ATOM   3766  CD2 LEU A 246      30.820  38.880  95.570  1.00  0.00           C
ATOM   3767 HD21 LEU A 246      31.710  39.480  95.880  1.00  0.00           H
ATOM   3768 HD22 LEU A 246      30.010  39.590  95.290  1.00  0.00           H
ATOM   3769 HD23 LEU A 246      31.140  38.360  94.640  1.00  0.00           H
ATOM   3770  C   LEU A 246      31.640  37.130  99.630  1.00  0.00           C
ATOM   3771  O   LEU A 246      32.150  36.240  98.970  1.00  0.00           O
ATOM   3772  N   SER A 247      32.290  37.640 100.640  1.00  0.00           N
ATOM   3773  HN  SER A 247      31.830  38.260 101.280  1.00  0.00           H
ATOM   3774  CA  SER A 247      33.520  37.030 101.130  1.00  0.00           C
ATOM   3775  HA  SER A 247      33.390  35.960 101.180  1.00  0.00           H
ATOM   3776  CB  SER A 247      34.780  37.450 100.340  1.00  0.00           C
ATOM   3777  HB1 SER A 247      35.080  38.510 100.530  1.00  0.00           H
ATOM   3778  HB2 SER A 247      34.470  37.430  99.280  1.00  0.00           H
ATOM   3779  OG  SER A 247      35.900  36.630 100.490  1.00  0.00           O
ATOM   3780  HG1 SER A 247      35.800  35.840  99.950  1.00  0.00           H
ATOM   3781  C   SER A 247      33.760  37.340 102.580  1.00  0.00           C
ATOM   3782  O   SER A 247      32.940  38.100 103.110  1.00  0.00           O
ATOM   3783  N   GLY A 248      34.740  36.720 103.290  1.00  0.00           N
ATOM   3784  HN  GLY A 248      35.370  36.190 102.730  1.00  0.00           H
ATOM   3785  CA  GLY A 248      34.910  36.730 104.750  1.00  0.00           C
ATOM   3786  HA1 GLY A 248      35.760  36.090 104.920  1.00  0.00           H
ATOM   3787  HA2 GLY A 248      33.980  36.380 105.180  1.00  0.00           H
ATOM   3788  C   GLY A 248      35.350  38.140 105.120  1.00  0.00           C
ATOM   3789  O   GLY A 248      34.730  38.740 105.990  1.00  0.00           O
ATOM   3790  N   SER A 249      36.390  38.700 104.410  1.00  0.00           N
ATOM   3791  HN  SER A 249      37.000  38.090 103.910  1.00  0.00           H
ATOM   3792  CA  SER A 249      36.700  40.130 104.540  1.00  0.00           C
ATOM   3793  HA  SER A 249      36.560  40.590 105.510  1.00  0.00           H
ATOM   3794  CB  SER A 249      38.230  40.320 104.530  1.00  0.00           C
ATOM   3795  HB1 SER A 249      38.650  39.830 105.440  1.00  0.00           H
ATOM   3796  HB2 SER A 249      38.310  41.410 104.700  1.00  0.00           H
ATOM   3797  OG  SER A 249      38.850  39.920 103.320  1.00  0.00           O
ATOM   3798  HG1 SER A 249      39.600  39.340 103.450  1.00  0.00           H
ATOM   3799  C   SER A 249      35.970  41.060 103.570  1.00  0.00           C
ATOM   3800  O   SER A 249      35.560  40.770 102.440  1.00  0.00           O
ATOM   3801  N   LYS A 250      35.790  42.340 103.960  1.00  0.00           N
ATOM   3802  HN  LYS A 250      36.080  42.530 104.900  1.00  0.00           H
ATOM   3803  CA  LYS A 250      35.190  43.390 103.170  1.00  0.00           C
ATOM   3804  HA  LYS A 250      34.250  42.980 102.830  1.00  0.00           H
ATOM   3805  CB  LYS A 250      34.840  44.650 104.030  1.00  0.00           C
ATOM   3806  HB1 LYS A 250      34.610  45.590 103.480  1.00  0.00           H
ATOM   3807  HB2 LYS A 250      35.780  44.760 104.620  1.00  0.00           H
ATOM   3808  CG  LYS A 250      33.590  44.290 104.810  1.00  0.00           C
ATOM   3809  HG1 LYS A 250      33.720  43.310 105.310  1.00  0.00           H
ATOM   3810  HG2 LYS A 250      32.820  44.160 104.020  1.00  0.00           H
ATOM   3811  CD  LYS A 250      33.230  45.390 105.870  1.00  0.00           C
ATOM   3812  HD1 LYS A 250      32.780  46.250 105.330  1.00  0.00           H
ATOM   3813  HD2 LYS A 250      34.160  45.820 106.300  1.00  0.00           H
ATOM   3814  CE  LYS A 250      32.240  44.950 106.990  1.00  0.00           C
ATOM   3815  HE1 LYS A 250      32.130  45.790 107.710  1.00  0.00           H
ATOM   3816  HE2 LYS A 250      32.720  44.070 107.460  1.00  0.00           H
ATOM   3817  NZ  LYS A 250      30.850  44.540 106.560  1.00  0.00           N
ATOM   3818  HZ1 LYS A 250      30.610  45.070 105.700  1.00  0.00           H
ATOM   3819  HZ2 LYS A 250      30.130  44.740 107.280  1.00  0.00           H
ATOM   3820  HZ3 LYS A 250      30.820  43.520 106.370  1.00  0.00           H
ATOM   3821  C   LYS A 250      36.080  43.750 102.000  1.00  0.00           C
ATOM   3822  O   LYS A 250      35.670  43.850 100.820  1.00  0.00           O
ATOM   3823  N   GLU A 251      37.440  43.820 102.180  1.00  0.00           N
ATOM   3824  HN  GLU A 251      37.770  43.810 103.120  1.00  0.00           H
ATOM   3825  CA  GLU A 251      38.400  44.040 101.140  1.00  0.00           C
ATOM   3826  HA  GLU A 251      38.260  44.990 100.640  1.00  0.00           H
ATOM   3827  CB  GLU A 251      39.810  44.210 101.740  1.00  0.00           C
ATOM   3828  HB1 GLU A 251      39.740  45.090 102.420  1.00  0.00           H
ATOM   3829  HB2 GLU A 251      40.580  44.440 100.980  1.00  0.00           H
ATOM   3830  CG  GLU A 251      40.220  43.050 102.640  1.00  0.00           C
ATOM   3831  HG1 GLU A 251      40.440  42.190 101.980  1.00  0.00           H
ATOM   3832  HG2 GLU A 251      39.430  42.650 103.310  1.00  0.00           H
ATOM   3833  CD  GLU A 251      41.500  43.240 103.510  1.00  0.00           C
ATOM   3834  OE1 GLU A 251      42.540  42.850 102.960  1.00  0.00           O
ATOM   3835  OE2 GLU A 251      41.350  43.620 104.680  1.00  0.00           O
ATOM   3836  C   GLU A 251      38.460  42.950 100.030  1.00  0.00           C
ATOM   3837  O   GLU A 251      38.570  43.310  98.800  1.00  0.00           O
ATOM   3838  N   LYS A 252      38.170  41.670 100.480  1.00  0.00           N
ATOM   3839  HN  LYS A 252      38.140  41.470 101.460  1.00  0.00           H
ATOM   3840  CA  LYS A 252      37.990  40.530  99.610  1.00  0.00           C
ATOM   3841  HA  LYS A 252      38.810  40.520  98.910  1.00  0.00           H
ATOM   3842  CB  LYS A 252      38.130  39.250 100.400  1.00  0.00           C
ATOM   3843  HB1 LYS A 252      37.590  38.500  99.790  1.00  0.00           H
ATOM   3844  HB2 LYS A 252      37.440  39.050 101.250  1.00  0.00           H
ATOM   3845  CG  LYS A 252      39.570  38.990 100.620  1.00  0.00           C
ATOM   3846  HG1 LYS A 252      39.950  39.820 101.250  1.00  0.00           H
ATOM   3847  HG2 LYS A 252      40.160  38.950  99.680  1.00  0.00           H
ATOM   3848  CD  LYS A 252      39.830  37.700 101.280  1.00  0.00           C
ATOM   3849  HD1 LYS A 252      39.290  37.770 102.250  1.00  0.00           H
ATOM   3850  HD2 LYS A 252      40.910  37.530 101.460  1.00  0.00           H
ATOM   3851  CE  LYS A 252      39.260  36.600 100.460  1.00  0.00           C
ATOM   3852  HE1 LYS A 252      39.710  36.630  99.440  1.00  0.00           H
ATOM   3853  HE2 LYS A 252      38.150  36.650 100.350  1.00  0.00           H
ATOM   3854  NZ  LYS A 252      39.550  35.240 101.030  1.00  0.00           N
ATOM   3855  HZ1 LYS A 252      40.580  35.150 101.110  1.00  0.00           H
ATOM   3856  HZ2 LYS A 252      39.160  34.570 100.340  1.00  0.00           H
ATOM   3857  HZ3 LYS A 252      39.100  34.930 101.920  1.00  0.00           H
ATOM   3858  C   LYS A 252      36.650  40.580  98.800  1.00  0.00           C
ATOM   3859  O   LYS A 252      36.540  40.230  97.600  1.00  0.00           O
ATOM   3860  N   ASP A 253      35.590  40.870  99.580  1.00  0.00           N
ATOM   3861  HN  ASP A 253      35.730  41.210 100.510  1.00  0.00           H
ATOM   3862  CA  ASP A 253      34.260  41.090  99.040  1.00  0.00           C
ATOM   3863  HA  ASP A 253      33.920  40.260  98.430  1.00  0.00           H
ATOM   3864  CB  ASP A 253      33.330  41.160 100.250  1.00  0.00           C
ATOM   3865  HB1 ASP A 253      33.770  41.980 100.860  1.00  0.00           H
ATOM   3866  HB2 ASP A 253      33.550  40.220 100.810  1.00  0.00           H
ATOM   3867  CG  ASP A 253      31.830  41.360 100.060  1.00  0.00           C
ATOM   3868  OD1 ASP A 253      31.050  40.830 100.930  1.00  0.00           O
ATOM   3869  OD2 ASP A 253      31.320  42.090  99.140  1.00  0.00           O
ATOM   3870  C   ASP A 253      34.220  42.230  97.970  1.00  0.00           C
ATOM   3871  O   ASP A 253      33.840  41.920  96.860  1.00  0.00           O
ATOM   3872  N   ARG A 254      34.680  43.470  98.220  1.00  0.00           N
ATOM   3873  HN  ARG A 254      35.110  43.730  99.090  1.00  0.00           H
ATOM   3874  CA  ARG A 254      34.880  44.470  97.230  1.00  0.00           C
ATOM   3875  HA  ARG A 254      33.910  44.590  96.770  1.00  0.00           H
ATOM   3876  CB  ARG A 254      35.320  45.770  97.890  1.00  0.00           C
ATOM   3877  HB1 ARG A 254      35.590  46.460  97.060  1.00  0.00           H
ATOM   3878  HB2 ARG A 254      36.290  45.600  98.410  1.00  0.00           H
ATOM   3879  CG  ARG A 254      34.320  46.500  98.790  1.00  0.00           C
ATOM   3880  HG1 ARG A 254      34.100  45.810  99.630  1.00  0.00           H
ATOM   3881  HG2 ARG A 254      33.420  46.690  98.170  1.00  0.00           H
ATOM   3882  CD  ARG A 254      34.700  47.840  99.260  1.00  0.00           C
ATOM   3883  HD1 ARG A 254      33.840  48.200  99.880  1.00  0.00           H
ATOM   3884  HD2 ARG A 254      35.000  48.570  98.480  1.00  0.00           H
ATOM   3885  NE  ARG A 254      35.920  47.580 100.100  1.00  0.00           N
ATOM   3886  HE  ARG A 254      36.700  47.290  99.540  1.00  0.00           H
ATOM   3887  CZ  ARG A 254      35.940  47.600 101.430  1.00  0.00           C
ATOM   3888  NH1 ARG A 254      37.170  47.460 101.950  1.00  0.00           N
ATOM   3889 HH11 ARG A 254      37.890  47.830 101.380  1.00  0.00           H
ATOM   3890 HH12 ARG A 254      37.260  47.520 102.950  1.00  0.00           H
ATOM   3891  NH2 ARG A 254      34.870  47.830 102.120  1.00  0.00           N
ATOM   3892 HH21 ARG A 254      34.050  48.130 101.630  1.00  0.00           H
ATOM   3893 HH22 ARG A 254      35.160  48.350 102.930  1.00  0.00           H
ATOM   3894  C   ARG A 254      35.840  44.050  96.090  1.00  0.00           C
ATOM   3895  O   ARG A 254      35.570  44.280  94.890  1.00  0.00           O
ATOM   3896  N   SER A 255      36.990  43.380  96.300  1.00  0.00           N
ATOM   3897  HN  SER A 255      37.120  43.170  97.270  1.00  0.00           H
ATOM   3898  CA  SER A 255      38.010  43.030  95.340  1.00  0.00           C
ATOM   3899  HA  SER A 255      38.380  43.920  94.880  1.00  0.00           H
ATOM   3900  CB  SER A 255      39.240  42.230  95.860  1.00  0.00           C
ATOM   3901  HB1 SER A 255      38.910  41.290  96.350  1.00  0.00           H
ATOM   3902  HB2 SER A 255      39.810  42.850  96.600  1.00  0.00           H
ATOM   3903  OG  SER A 255      40.240  41.970  94.910  1.00  0.00           O
ATOM   3904  HG1 SER A 255      40.460  42.770  94.430  1.00  0.00           H
ATOM   3905  C   SER A 255      37.360  42.230  94.250  1.00  0.00           C
ATOM   3906  O   SER A 255      37.460  42.540  93.050  1.00  0.00           O
ATOM   3907  N   LEU A 256      36.620  41.150  94.600  1.00  0.00           N
ATOM   3908  HN  LEU A 256      36.670  40.880  95.560  1.00  0.00           H
ATOM   3909  CA  LEU A 256      35.940  40.330  93.670  1.00  0.00           C
ATOM   3910  HA  LEU A 256      36.650  39.800  93.060  1.00  0.00           H
ATOM   3911  CB  LEU A 256      35.190  39.260  94.600  1.00  0.00           C
ATOM   3912  HB1 LEU A 256      34.440  39.780  95.230  1.00  0.00           H
ATOM   3913  HB2 LEU A 256      35.920  38.800  95.310  1.00  0.00           H
ATOM   3914  CG  LEU A 256      34.440  38.080  93.910  1.00  0.00           C
ATOM   3915  HG  LEU A 256      33.680  38.440  93.180  1.00  0.00           H
ATOM   3916  CD1 LEU A 256      35.500  37.400  93.020  1.00  0.00           C
ATOM   3917 HD11 LEU A 256      35.120  36.430  92.640  1.00  0.00           H
ATOM   3918 HD12 LEU A 256      36.390  37.270  93.670  1.00  0.00           H
ATOM   3919 HD13 LEU A 256      35.690  38.080  92.160  1.00  0.00           H
ATOM   3920  CD2 LEU A 256      33.820  37.070  94.820  1.00  0.00           C
ATOM   3921 HD21 LEU A 256      33.280  37.500  95.690  1.00  0.00           H
ATOM   3922 HD22 LEU A 256      34.670  36.460  95.200  1.00  0.00           H
ATOM   3923 HD23 LEU A 256      33.120  36.390  94.290  1.00  0.00           H
ATOM   3924  C   LEU A 256      35.040  41.120  92.770  1.00  0.00           C
ATOM   3925  O   LEU A 256      34.950  40.810  91.550  1.00  0.00           O
ATOM   3926  N   ARG A 257      34.230  41.990  93.360  1.00  0.00           N
ATOM   3927  HN  ARG A 257      34.130  42.150  94.340  1.00  0.00           H
ATOM   3928  CA  ARG A 257      33.330  42.800  92.580  1.00  0.00           C
ATOM   3929  HA  ARG A 257      32.720  42.190  91.930  1.00  0.00           H
ATOM   3930  CB  ARG A 257      32.400  43.520  93.600  1.00  0.00           C
ATOM   3931  HB1 ARG A 257      31.710  44.210  93.080  1.00  0.00           H
ATOM   3932  HB2 ARG A 257      33.020  44.200  94.220  1.00  0.00           H
ATOM   3933  CG  ARG A 257      31.570  42.620  94.570  1.00  0.00           C
ATOM   3934  HG1 ARG A 257      32.320  41.930  95.020  1.00  0.00           H
ATOM   3935  HG2 ARG A 257      30.840  42.010  93.990  1.00  0.00           H
ATOM   3936  CD  ARG A 257      30.810  43.350  95.630  1.00  0.00           C
ATOM   3937  HD1 ARG A 257      30.220  44.160  95.160  1.00  0.00           H
ATOM   3938  HD2 ARG A 257      31.460  43.910  96.330  1.00  0.00           H
ATOM   3939  NE  ARG A 257      29.990  42.450  96.400  1.00  0.00           N
ATOM   3940  HE  ARG A 257      30.330  42.040  97.240  1.00  0.00           H
ATOM   3941  CZ  ARG A 257      28.830  41.910  95.960  1.00  0.00           C
ATOM   3942  NH1 ARG A 257      28.260  42.230  94.850  1.00  0.00           N
ATOM   3943 HH11 ARG A 257      28.630  42.960  94.280  1.00  0.00           H
ATOM   3944 HH12 ARG A 257      27.300  41.990  94.700  1.00  0.00           H
ATOM   3945  NH2 ARG A 257      28.110  41.090  96.680  1.00  0.00           N
ATOM   3946 HH21 ARG A 257      28.370  41.100  97.650  1.00  0.00           H
ATOM   3947 HH22 ARG A 257      27.150  40.990  96.410  1.00  0.00           H
ATOM   3948  C   ARG A 257      34.090  43.750  91.640  1.00  0.00           C
ATOM   3949  O   ARG A 257      33.750  43.880  90.480  1.00  0.00           O
ATOM   3950  N   ARG A 258      35.180  44.420  92.050  1.00  0.00           N
ATOM   3951  HN  ARG A 258      35.510  44.170  92.960  1.00  0.00           H
ATOM   3952  CA  ARG A 258      35.970  45.230  91.120  1.00  0.00           C
ATOM   3953  HA  ARG A 258      35.310  46.010  90.800  1.00  0.00           H
ATOM   3954  CB  ARG A 258      37.130  45.900  91.910  1.00  0.00           C
ATOM   3955  HB1 ARG A 258      37.930  46.360  91.300  1.00  0.00           H
ATOM   3956  HB2 ARG A 258      37.690  45.170  92.530  1.00  0.00           H
ATOM   3957  CG  ARG A 258      36.600  47.010  92.870  1.00  0.00           C
ATOM   3958  HG1 ARG A 258      35.840  46.500  93.500  1.00  0.00           H
ATOM   3959  HG2 ARG A 258      36.210  47.910  92.340  1.00  0.00           H
ATOM   3960  CD  ARG A 258      37.660  47.380  93.840  1.00  0.00           C
ATOM   3961  HD1 ARG A 258      38.450  47.990  93.340  1.00  0.00           H
ATOM   3962  HD2 ARG A 258      38.160  46.500  94.290  1.00  0.00           H
ATOM   3963  NE  ARG A 258      36.940  48.180  94.880  1.00  0.00           N
ATOM   3964  HE  ARG A 258      35.940  48.240  94.820  1.00  0.00           H
ATOM   3965  CZ  ARG A 258      37.440  48.830  95.860  1.00  0.00           C
ATOM   3966  NH1 ARG A 258      36.710  49.370  96.820  1.00  0.00           N
ATOM   3967 HH11 ARG A 258      35.750  49.550  96.590  1.00  0.00           H
ATOM   3968 HH12 ARG A 258      37.230  50.080  97.300  1.00  0.00           H
ATOM   3969  NH2 ARG A 258      38.720  48.910  96.090  1.00  0.00           N
ATOM   3970 HH21 ARG A 258      39.250  48.170  95.680  1.00  0.00           H
ATOM   3971 HH22 ARG A 258      38.990  49.220  97.000  1.00  0.00           H
ATOM   3972  C   ARG A 258      36.560  44.460  89.920  1.00  0.00           C
ATOM   3973  O   ARG A 258      36.570  44.880  88.750  1.00  0.00           O
ATOM   3974  N   ILE A 259      37.070  43.250  90.210  1.00  0.00           N
ATOM   3975  HN  ILE A 259      37.150  42.900  91.130  1.00  0.00           H
ATOM   3976  CA  ILE A 259      37.590  42.290  89.320  1.00  0.00           C
ATOM   3977  HA  ILE A 259      38.280  42.850  88.690  1.00  0.00           H
ATOM   3978  CB  ILE A 259      38.370  41.240  90.020  1.00  0.00           C
ATOM   3979  HB  ILE A 259      37.680  40.730  90.730  1.00  0.00           H
ATOM   3980  CG2 ILE A 259      39.110  40.380  88.930  1.00  0.00           C
ATOM   3981 HG21 ILE A 259      39.840  41.040  88.420  1.00  0.00           H
ATOM   3982 HG22 ILE A 259      38.490  39.870  88.170  1.00  0.00           H
ATOM   3983 HG23 ILE A 259      39.660  39.550  89.430  1.00  0.00           H
ATOM   3984  CG1 ILE A 259      39.580  41.930  90.840  1.00  0.00           C
ATOM   3985 HG11 ILE A 259      39.120  42.810  91.340  1.00  0.00           H
ATOM   3986 HG12 ILE A 259      40.360  42.140  90.080  1.00  0.00           H
ATOM   3987  CD  ILE A 259      40.210  40.980  91.890  1.00  0.00           C
ATOM   3988  HD1 ILE A 259      40.710  40.080  91.470  1.00  0.00           H
ATOM   3989  HD2 ILE A 259      39.420  40.580  92.560  1.00  0.00           H
ATOM   3990  HD3 ILE A 259      40.950  41.550  92.490  1.00  0.00           H
ATOM   3991  C   ILE A 259      36.480  41.790  88.410  1.00  0.00           C
ATOM   3992  O   ILE A 259      36.620  41.690  87.200  1.00  0.00           O
ATOM   3993  N   THR A 260      35.290  41.480  88.850  1.00  0.00           N
ATOM   3994  HN  THR A 260      35.020  41.690  89.790  1.00  0.00           H
ATOM   3995  CA  THR A 260      34.190  41.050  88.000  1.00  0.00           C
ATOM   3996  HA  THR A 260      34.510  40.220  87.380  1.00  0.00           H
ATOM   3997  CB  THR A 260      33.140  40.330  88.790  1.00  0.00           C
ATOM   3998  HB  THR A 260      32.560  41.080  89.380  1.00  0.00           H
ATOM   3999  OG1 THR A 260      33.670  39.400  89.740  1.00  0.00           O
ATOM   4000  HG1 THR A 260      34.330  39.920  90.210  1.00  0.00           H
ATOM   4001  CG2 THR A 260      32.190  39.580  87.940  1.00  0.00           C
ATOM   4002 HG21 THR A 260      32.730  38.810  87.360  1.00  0.00           H
ATOM   4003 HG22 THR A 260      31.520  40.090  87.220  1.00  0.00           H
ATOM   4004 HG23 THR A 260      31.460  39.010  88.560  1.00  0.00           H
ATOM   4005  C   THR A 260      33.640  42.060  86.950  1.00  0.00           C
ATOM   4006  O   THR A 260      33.440  41.820  85.750  1.00  0.00           O
ATOM   4007  N   ARG A 261      33.500  43.320  87.370  1.00  0.00           N
ATOM   4008  HN  ARG A 261      33.700  43.470  88.340  1.00  0.00           H
ATOM   4009  CA  ARG A 261      33.080  44.510  86.600  1.00  0.00           C
ATOM   4010  HA  ARG A 261      32.180  44.270  86.050  1.00  0.00           H
ATOM   4011  CB  ARG A 261      32.630  45.680  87.490  1.00  0.00           C
ATOM   4012  HB1 ARG A 261      33.140  45.550  88.470  1.00  0.00           H
ATOM   4013  HB2 ARG A 261      31.580  45.470  87.770  1.00  0.00           H
ATOM   4014  CG  ARG A 261      32.680  47.130  86.930  1.00  0.00           C
ATOM   4015  HG1 ARG A 261      32.080  47.690  87.680  1.00  0.00           H
ATOM   4016  HG2 ARG A 261      32.170  47.290  85.950  1.00  0.00           H
ATOM   4017  CD  ARG A 261      34.080  47.820  86.900  1.00  0.00           C
ATOM   4018  HD1 ARG A 261      34.840  47.330  86.260  1.00  0.00           H
ATOM   4019  HD2 ARG A 261      34.360  47.770  87.970  1.00  0.00           H
ATOM   4020  NE  ARG A 261      33.900  49.300  86.450  1.00  0.00           N
ATOM   4021  HE  ARG A 261      33.070  49.440  85.920  1.00  0.00           H
ATOM   4022  CZ  ARG A 261      34.710  50.300  86.800  1.00  0.00           C
ATOM   4023  NH1 ARG A 261      35.820  50.030  87.470  1.00  0.00           N
ATOM   4024 HH11 ARG A 261      36.100  49.080  87.610  1.00  0.00           H
ATOM   4025 HH12 ARG A 261      36.380  50.760  87.860  1.00  0.00           H
ATOM   4026  NH2 ARG A 261      34.330  51.620  86.640  1.00  0.00           N
ATOM   4027 HH21 ARG A 261      33.560  51.790  86.040  1.00  0.00           H
ATOM   4028 HH22 ARG A 261      35.030  52.290  86.920  1.00  0.00           H
ATOM   4029  C   ARG A 261      34.130  44.890  85.630  1.00  0.00           C
ATOM   4030  O   ARG A 261      33.770  45.160  84.460  1.00  0.00           O
ATOM   4031  N   MET A 262      35.390  44.840  86.060  1.00  0.00           N
ATOM   4032  HN  MET A 262      35.530  44.800  87.040  1.00  0.00           H
ATOM   4033  CA  MET A 262      36.620  44.910  85.210  1.00  0.00           C
ATOM   4034  HA  MET A 262      36.440  45.910  84.830  1.00  0.00           H
ATOM   4035  CB  MET A 262      37.900  44.810  86.060  1.00  0.00           C
ATOM   4036  HB1 MET A 262      37.760  43.960  86.760  1.00  0.00           H
ATOM   4037  HB2 MET A 262      37.960  45.750  86.640  1.00  0.00           H
ATOM   4038  CG  MET A 262      39.280  44.630  85.330  1.00  0.00           C
ATOM   4039  HG1 MET A 262      40.030  44.890  86.110  1.00  0.00           H
ATOM   4040  HG2 MET A 262      39.310  45.470  84.600  1.00  0.00           H
ATOM   4041  SD  MET A 262      39.780  43.050  84.460  1.00  0.00           S
ATOM   4042  CE  MET A 262      41.140  43.770  83.470  1.00  0.00           C
ATOM   4043  HE1 MET A 262      41.530  42.960  82.820  1.00  0.00           H
ATOM   4044  HE2 MET A 262      41.960  44.250  84.050  1.00  0.00           H
ATOM   4045  HE3 MET A 262      40.660  44.580  82.870  1.00  0.00           H
ATOM   4046  C   MET A 262      36.590  44.010  83.990  1.00  0.00           C
ATOM   4047  O   MET A 262      36.690  44.400  82.880  1.00  0.00           O
ATOM   4048  N   VAL A 263      36.430  42.640  84.260  1.00  0.00           N
ATOM   4049  HN  VAL A 263      36.680  42.280  85.160  1.00  0.00           H
ATOM   4050  CA  VAL A 263      36.310  41.680  83.220  1.00  0.00           C
ATOM   4051  HA  VAL A 263      37.040  41.790  82.430  1.00  0.00           H
ATOM   4052  CB  VAL A 263      36.450  40.330  83.930  1.00  0.00           C
ATOM   4053  HB  VAL A 263      35.690  40.430  84.740  1.00  0.00           H
ATOM   4054  CG1 VAL A 263      36.000  39.120  83.190  1.00  0.00           C
ATOM   4055 HG11 VAL A 263      35.700  38.280  83.850  1.00  0.00           H
ATOM   4056 HG12 VAL A 263      36.550  38.780  82.280  1.00  0.00           H
ATOM   4057 HG13 VAL A 263      34.960  39.280  82.830  1.00  0.00           H
ATOM   4058  CG2 VAL A 263      37.860  40.090  84.340  1.00  0.00           C
ATOM   4059 HG21 VAL A 263      38.050  38.990  84.270  1.00  0.00           H
ATOM   4060 HG22 VAL A 263      38.170  40.550  85.300  1.00  0.00           H
ATOM   4061 HG23 VAL A 263      38.500  40.540  83.550  1.00  0.00           H
ATOM   4062  C   VAL A 263      35.040  41.860  82.330  1.00  0.00           C
ATOM   4063  O   VAL A 263      35.050  41.760  81.100  1.00  0.00           O
ATOM   4064  N   LEU A 264      33.900  42.320  82.970  1.00  0.00           N
ATOM   4065  HN  LEU A 264      33.860  42.420  83.960  1.00  0.00           H
ATOM   4066  CA  LEU A 264      32.720  42.590  82.190  1.00  0.00           C
ATOM   4067  HA  LEU A 264      32.450  41.650  81.730  1.00  0.00           H
ATOM   4068  CB  LEU A 264      31.470  42.820  83.050  1.00  0.00           C
ATOM   4069  HB1 LEU A 264      31.580  43.810  83.540  1.00  0.00           H
ATOM   4070  HB2 LEU A 264      31.400  42.030  83.820  1.00  0.00           H
ATOM   4071  CG  LEU A 264      30.140  42.860  82.290  1.00  0.00           C
ATOM   4072  HG  LEU A 264      30.150  43.740  81.610  1.00  0.00           H
ATOM   4073  CD1 LEU A 264      29.990  41.530  81.470  1.00  0.00           C
ATOM   4074 HD11 LEU A 264      30.000  40.650  82.150  1.00  0.00           H
ATOM   4075 HD12 LEU A 264      30.740  41.320  80.680  1.00  0.00           H
ATOM   4076 HD13 LEU A 264      29.030  41.630  80.930  1.00  0.00           H
ATOM   4077  CD2 LEU A 264      28.880  43.050  83.220  1.00  0.00           C
ATOM   4078 HD21 LEU A 264      28.400  42.110  83.560  1.00  0.00           H
ATOM   4079 HD22 LEU A 264      28.110  43.460  82.540  1.00  0.00           H
ATOM   4080 HD23 LEU A 264      29.040  43.740  84.070  1.00  0.00           H
ATOM   4081  C   LEU A 264      32.840  43.780  81.200  1.00  0.00           C
ATOM   4082  O   LEU A 264      32.490  43.740  80.010  1.00  0.00           O
ATOM   4083  N   VAL A 265      33.530  44.840  81.690  1.00  0.00           N
ATOM   4084  HN  VAL A 265      33.950  44.870  82.600  1.00  0.00           H
ATOM   4085  CA  VAL A 265      33.810  46.070  80.950  1.00  0.00           C
ATOM   4086  HA  VAL A 265      32.880  46.360  80.470  1.00  0.00           H
ATOM   4087  CB  VAL A 265      34.180  47.290  81.830  1.00  0.00           C
ATOM   4088  HB  VAL A 265      35.100  47.110  82.430  1.00  0.00           H
ATOM   4089  CG1 VAL A 265      34.570  48.430  80.890  1.00  0.00           C
ATOM   4090 HG11 VAL A 265      33.860  48.570  80.040  1.00  0.00           H
ATOM   4091 HG12 VAL A 265      35.600  48.250  80.530  1.00  0.00           H
ATOM   4092 HG13 VAL A 265      34.730  49.360  81.460  1.00  0.00           H
ATOM   4093  CG2 VAL A 265      33.060  47.700  82.740  1.00  0.00           C
ATOM   4094 HG21 VAL A 265      32.240  48.270  82.260  1.00  0.00           H
ATOM   4095 HG22 VAL A 265      33.390  48.510  83.420  1.00  0.00           H
ATOM   4096 HG23 VAL A 265      32.630  46.840  83.300  1.00  0.00           H
ATOM   4097  C   VAL A 265      34.790  45.850  79.740  1.00  0.00           C
ATOM   4098  O   VAL A 265      34.570  46.310  78.620  1.00  0.00           O
ATOM   4099  N   VAL A 266      35.810  44.980  80.000  1.00  0.00           N
ATOM   4100  HN  VAL A 266      35.960  44.710  80.950  1.00  0.00           H
ATOM   4101  CA  VAL A 266      36.670  44.490  78.990  1.00  0.00           C
ATOM   4102  HA  VAL A 266      36.950  45.410  78.500  1.00  0.00           H
ATOM   4103  CB  VAL A 266      37.930  43.690  79.510  1.00  0.00           C
ATOM   4104  HB  VAL A 266      37.640  42.800  80.110  1.00  0.00           H
ATOM   4105  CG1 VAL A 266      38.810  43.220  78.280  1.00  0.00           C
ATOM   4106 HG11 VAL A 266      39.770  42.810  78.670  1.00  0.00           H
ATOM   4107 HG12 VAL A 266      39.220  44.140  77.810  1.00  0.00           H
ATOM   4108 HG13 VAL A 266      38.300  42.510  77.590  1.00  0.00           H
ATOM   4109  CG2 VAL A 266      38.760  44.590  80.410  1.00  0.00           C
ATOM   4110 HG21 VAL A 266      39.290  45.350  79.800  1.00  0.00           H
ATOM   4111 HG22 VAL A 266      39.470  44.130  81.130  1.00  0.00           H
ATOM   4112 HG23 VAL A 266      38.120  45.280  81.000  1.00  0.00           H
ATOM   4113  C   VAL A 266      35.940  43.600  77.980  1.00  0.00           C
ATOM   4114  O   VAL A 266      36.160  43.860  76.820  1.00  0.00           O
ATOM   4115  N   VAL A 267      35.000  42.710  78.410  1.00  0.00           N
ATOM   4116  HN  VAL A 267      34.930  42.420  79.360  1.00  0.00           H
ATOM   4117  CA  VAL A 267      34.100  42.060  77.440  1.00  0.00           C
ATOM   4118  HA  VAL A 267      34.740  41.660  76.670  1.00  0.00           H
ATOM   4119  CB  VAL A 267      33.360  40.930  78.210  1.00  0.00           C
ATOM   4120  HB  VAL A 267      32.980  41.390  79.150  1.00  0.00           H
ATOM   4121  CG1 VAL A 267      32.150  40.320  77.450  1.00  0.00           C
ATOM   4122 HG11 VAL A 267      31.280  41.000  77.420  1.00  0.00           H
ATOM   4123 HG12 VAL A 267      31.820  39.360  77.890  1.00  0.00           H
ATOM   4124 HG13 VAL A 267      32.460  40.150  76.390  1.00  0.00           H
ATOM   4125  CG2 VAL A 267      34.340  39.820  78.620  1.00  0.00           C
ATOM   4126 HG21 VAL A 267      34.620  39.150  77.780  1.00  0.00           H
ATOM   4127 HG22 VAL A 267      33.760  39.130  79.260  1.00  0.00           H
ATOM   4128 HG23 VAL A 267      35.280  40.270  79.000  1.00  0.00           H
ATOM   4129  C   VAL A 267      33.190  42.970  76.650  1.00  0.00           C
ATOM   4130  O   VAL A 267      32.970  42.790  75.470  1.00  0.00           O
ATOM   4131  N   GLY A 268      32.680  44.010  77.280  1.00  0.00           N
ATOM   4132  HN  GLY A 268      32.810  44.050  78.270  1.00  0.00           H
ATOM   4133  CA  GLY A 268      31.900  44.980  76.500  1.00  0.00           C
ATOM   4134  HA1 GLY A 268      31.600  45.790  77.140  1.00  0.00           H
ATOM   4135  HA2 GLY A 268      31.180  44.380  75.970  1.00  0.00           H
ATOM   4136  C   GLY A 268      32.680  45.710  75.450  1.00  0.00           C
ATOM   4137  O   GLY A 268      32.210  45.760  74.330  1.00  0.00           O
ATOM   4138  N   ALA A 269      33.880  46.230  75.840  1.00  0.00           N
ATOM   4139  HN  ALA A 269      34.120  46.150  76.810  1.00  0.00           H
ATOM   4140  CA  ALA A 269      34.820  46.910  74.960  1.00  0.00           C
ATOM   4141  HA  ALA A 269      34.260  47.760  74.580  1.00  0.00           H
ATOM   4142  CB  ALA A 269      36.040  47.410  75.840  1.00  0.00           C
ATOM   4143  HB1 ALA A 269      36.750  48.050  75.270  1.00  0.00           H
ATOM   4144  HB2 ALA A 269      36.510  46.490  76.270  1.00  0.00           H
ATOM   4145  HB3 ALA A 269      35.680  47.980  76.720  1.00  0.00           H
ATOM   4146  C   ALA A 269      35.210  46.020  73.750  1.00  0.00           C
ATOM   4147  O   ALA A 269      35.250  46.510  72.630  1.00  0.00           O
ATOM   4148  N   PHE A 270      35.290  44.650  74.000  1.00  0.00           N
ATOM   4149  HN  PHE A 270      35.020  44.430  74.930  1.00  0.00           H
ATOM   4150  CA  PHE A 270      35.620  43.680  72.940  1.00  0.00           C
ATOM   4151  HA  PHE A 270      36.410  44.070  72.300  1.00  0.00           H
ATOM   4152  CB  PHE A 270      36.070  42.320  73.560  1.00  0.00           C
ATOM   4153  HB1 PHE A 270      35.210  41.840  74.080  1.00  0.00           H
ATOM   4154  HB2 PHE A 270      36.890  42.630  74.240  1.00  0.00           H
ATOM   4155  CG  PHE A 270      36.610  41.280  72.530  1.00  0.00           C
ATOM   4156  CD1 PHE A 270      35.840  40.430  71.740  1.00  0.00           C
ATOM   4157  HD1 PHE A 270      34.790  40.550  71.970  1.00  0.00           H
ATOM   4158  CE1 PHE A 270      36.500  39.570  70.740  1.00  0.00           C
ATOM   4159  HE1 PHE A 270      35.880  38.990  70.070  1.00  0.00           H
ATOM   4160  CZ  PHE A 270      37.890  39.600  70.640  1.00  0.00           C
ATOM   4161  HZ  PHE A 270      38.390  38.890  70.000  1.00  0.00           H
ATOM   4162  CD2 PHE A 270      38.010  41.260  72.380  1.00  0.00           C
ATOM   4163  HD2 PHE A 270      38.590  41.920  73.000  1.00  0.00           H
ATOM   4164  CE2 PHE A 270      38.660  40.420  71.470  1.00  0.00           C
ATOM   4165  HE2 PHE A 270      39.740  40.490  71.410  1.00  0.00           H
ATOM   4166  C   PHE A 270      34.330  43.610  72.010  1.00  0.00           C
ATOM   4167  O   PHE A 270      34.330  43.820  70.760  1.00  0.00           O
ATOM   4168  N   VAL A 271      33.120  43.350  72.570  1.00  0.00           N
ATOM   4169  HN  VAL A 271      33.180  43.160  73.540  1.00  0.00           H
ATOM   4170  CA  VAL A 271      31.840  43.300  71.820  1.00  0.00           C
ATOM   4171  HA  VAL A 271      32.000  42.510  71.090  1.00  0.00           H
ATOM   4172  CB  VAL A 271      30.690  42.990  72.730  1.00  0.00           C
ATOM   4173  HB  VAL A 271      30.670  43.740  73.550  1.00  0.00           H
ATOM   4174  CG1 VAL A 271      29.290  43.210  72.030  1.00  0.00           C
ATOM   4175 HG11 VAL A 271      29.250  42.720  71.040  1.00  0.00           H
ATOM   4176 HG12 VAL A 271      29.040  44.290  71.970  1.00  0.00           H
ATOM   4177 HG13 VAL A 271      28.520  42.740  72.680  1.00  0.00           H
ATOM   4178  CG2 VAL A 271      30.720  41.570  73.160  1.00  0.00           C
ATOM   4179 HG21 VAL A 271      31.540  41.380  73.900  1.00  0.00           H
ATOM   4180 HG22 VAL A 271      30.920  40.820  72.360  1.00  0.00           H
ATOM   4181 HG23 VAL A 271      29.810  41.300  73.720  1.00  0.00           H
ATOM   4182  C   VAL A 271      31.530  44.590  71.060  1.00  0.00           C
ATOM   4183  O   VAL A 271      31.220  44.530  69.860  1.00  0.00           O
ATOM   4184  N   VAL A 272      31.770  45.770  71.660  1.00  0.00           N
ATOM   4185  HN  VAL A 272      32.020  45.810  72.620  1.00  0.00           H
ATOM   4186  CA  VAL A 272      31.790  47.080  70.920  1.00  0.00           C
ATOM   4187  HA  VAL A 272      30.790  47.240  70.550  1.00  0.00           H
ATOM   4188  CB  VAL A 272      32.190  48.280  71.900  1.00  0.00           C
ATOM   4189  HB  VAL A 272      33.010  47.900  72.540  1.00  0.00           H
ATOM   4190  CG1 VAL A 272      32.770  49.560  71.180  1.00  0.00           C
ATOM   4191 HG11 VAL A 272      33.730  49.410  70.650  1.00  0.00           H
ATOM   4192 HG12 VAL A 272      32.950  50.340  71.950  1.00  0.00           H
ATOM   4193 HG13 VAL A 272      31.990  49.910  70.470  1.00  0.00           H
ATOM   4194  CG2 VAL A 272      30.980  48.660  72.840  1.00  0.00           C
ATOM   4195 HG21 VAL A 272      30.120  48.970  72.210  1.00  0.00           H
ATOM   4196 HG22 VAL A 272      31.260  49.480  73.530  1.00  0.00           H
ATOM   4197 HG23 VAL A 272      30.560  47.760  73.330  1.00  0.00           H
ATOM   4198  C   VAL A 272      32.700  47.160  69.600  1.00  0.00           C
ATOM   4199  O   VAL A 272      32.260  47.640  68.590  1.00  0.00           O
ATOM   4200  N   CYS A 273      33.960  46.670  69.650  1.00  0.00           N
ATOM   4201  HN  CYS A 273      34.330  46.370  70.530  1.00  0.00           H
ATOM   4202  CA  CYS A 273      34.940  46.750  68.560  1.00  0.00           C
ATOM   4203  HA  CYS A 273      34.810  47.650  67.990  1.00  0.00           H
ATOM   4204  CB  CYS A 273      36.380  46.590  69.070  1.00  0.00           C
ATOM   4205  HB1 CYS A 273      37.080  46.630  68.210  1.00  0.00           H
ATOM   4206  HB2 CYS A 273      36.560  45.600  69.530  1.00  0.00           H
ATOM   4207  SG  CYS A 273      36.910  47.850  70.240  1.00  0.00           S
ATOM   4208  HG1 CYS A 273      36.300  47.230  71.240  1.00  0.00           H
ATOM   4209  C   CYS A 273      34.740  45.640  67.550  1.00  0.00           C
ATOM   4210  O   CYS A 273      34.750  45.840  66.360  1.00  0.00           O
ATOM   4211  N   TRP A 274      34.460  44.450  68.030  1.00  0.00           N
ATOM   4212  HN  TRP A 274      34.520  44.220  69.000  1.00  0.00           H
ATOM   4213  CA  TRP A 274      34.370  43.280  67.160  1.00  0.00           C
ATOM   4214  HA  TRP A 274      34.940  43.560  66.290  1.00  0.00           H
ATOM   4215  CB  TRP A 274      35.220  42.110  67.840  1.00  0.00           C
ATOM   4216  HB1 TRP A 274      35.050  41.160  67.290  1.00  0.00           H
ATOM   4217  HB2 TRP A 274      34.880  42.090  68.900  1.00  0.00           H
ATOM   4218  CG  TRP A 274      36.680  42.520  67.750  1.00  0.00           C
ATOM   4219  CD1 TRP A 274      37.470  42.860  68.840  1.00  0.00           C
ATOM   4220  HD1 TRP A 274      37.320  42.680  69.900  1.00  0.00           H
ATOM   4221  NE1 TRP A 274      38.780  43.210  68.370  1.00  0.00           N
ATOM   4222  HE1 TRP A 274      39.610  43.330  68.860  1.00  0.00           H
ATOM   4223  CE2 TRP A 274      38.790  43.040  67.000  1.00  0.00           C
ATOM   4224  CD2 TRP A 274      37.500  42.590  66.640  1.00  0.00           C
ATOM   4225  CE3 TRP A 274      37.210  42.480  65.260  1.00  0.00           C
ATOM   4226  HE3 TRP A 274      36.230  42.140  64.970  1.00  0.00           H
ATOM   4227  CZ3 TRP A 274      38.230  42.670  64.310  1.00  0.00           C
ATOM   4228  HZ3 TRP A 274      38.080  42.420  63.270  1.00  0.00           H
ATOM   4229  CZ2 TRP A 274      39.830  43.120  66.000  1.00  0.00           C
ATOM   4230  HZ2 TRP A 274      40.840  43.390  66.280  1.00  0.00           H
ATOM   4231  CH2 TRP A 274      39.490  43.080  64.660  1.00  0.00           C
ATOM   4232  HH2 TRP A 274      40.190  43.310  63.870  1.00  0.00           H
ATOM   4233  C   TRP A 274      32.940  42.810  66.690  1.00  0.00           C
ATOM   4234  O   TRP A 274      32.820  42.120  65.630  1.00  0.00           O
ATOM   4235  N   ALA A 275      31.780  43.040  67.390  1.00  0.00           N
ATOM   4236  HN  ALA A 275      31.830  43.560  68.240  1.00  0.00           H
ATOM   4237  CA  ALA A 275      30.440  42.760  66.750  1.00  0.00           C
ATOM   4238  HA  ALA A 275      30.390  41.730  66.420  1.00  0.00           H
ATOM   4239  CB  ALA A 275      29.360  43.060  67.830  1.00  0.00           C
ATOM   4240  HB1 ALA A 275      28.400  42.530  67.650  1.00  0.00           H
ATOM   4241  HB2 ALA A 275      29.190  44.160  67.900  1.00  0.00           H
ATOM   4242  HB3 ALA A 275      29.680  42.600  68.790  1.00  0.00           H
ATOM   4243  C   ALA A 275      29.970  43.520  65.500  1.00  0.00           C
ATOM   4244  O   ALA A 275      29.430  42.830  64.660  1.00  0.00           O
ATOM   4245  N   PRO A 276      30.110  44.810  65.300  1.00  0.00           N
ATOM   4246  CD  PRO A 276      30.860  45.860  66.080  1.00  0.00           C
ATOM   4247  HD1 PRO A 276      31.890  45.560  66.390  1.00  0.00           H
ATOM   4248  HD2 PRO A 276      30.170  45.980  66.940  1.00  0.00           H
ATOM   4249  CA  PRO A 276      29.650  45.420  64.020  1.00  0.00           C
ATOM   4250  HA  PRO A 276      28.660  45.100  63.730  1.00  0.00           H
ATOM   4251  CB  PRO A 276      29.690  46.980  64.290  1.00  0.00           C
ATOM   4252  HB1 PRO A 276      28.810  47.270  64.920  1.00  0.00           H
ATOM   4253  HB2 PRO A 276      29.820  47.570  63.360  1.00  0.00           H
ATOM   4254  CG  PRO A 276      30.860  47.190  65.270  1.00  0.00           C
ATOM   4255  HG1 PRO A 276      31.790  47.240  64.670  1.00  0.00           H
ATOM   4256  HG2 PRO A 276      30.910  48.050  65.970  1.00  0.00           H
ATOM   4257  C   PRO A 276      30.460  45.020  62.870  1.00  0.00           C
ATOM   4258  O   PRO A 276      29.840  44.870  61.780  1.00  0.00           O
ATOM   4259  N   ILE A 277      31.800  44.900  62.980  1.00  0.00           N
ATOM   4260  HN  ILE A 277      32.320  45.100  63.810  1.00  0.00           H
ATOM   4261  CA  ILE A 277      32.540  44.420  61.810  1.00  0.00           C
ATOM   4262  HA  ILE A 277      32.340  45.060  60.960  1.00  0.00           H
ATOM   4263  CB  ILE A 277      34.080  44.650  61.970  1.00  0.00           C
ATOM   4264  HB  ILE A 277      34.200  45.760  62.000  1.00  0.00           H
ATOM   4265  CG2 ILE A 277      34.480  44.060  63.260  1.00  0.00           C
ATOM   4266 HG21 ILE A 277      35.520  44.230  63.590  1.00  0.00           H
ATOM   4267 HG22 ILE A 277      34.500  42.950  63.220  1.00  0.00           H
ATOM   4268 HG23 ILE A 277      33.860  44.250  64.170  1.00  0.00           H
ATOM   4269  CG1 ILE A 277      34.830  44.090  60.720  1.00  0.00           C
ATOM   4270 HG11 ILE A 277      34.690  42.990  60.640  1.00  0.00           H
ATOM   4271 HG12 ILE A 277      35.880  44.200  61.060  1.00  0.00           H
ATOM   4272  CD  ILE A 277      34.490  44.830  59.400  1.00  0.00           C
ATOM   4273  HD1 ILE A 277      35.140  44.480  58.580  1.00  0.00           H
ATOM   4274  HD2 ILE A 277      34.670  45.910  59.570  1.00  0.00           H
ATOM   4275  HD3 ILE A 277      33.510  44.540  58.960  1.00  0.00           H
ATOM   4276  C   ILE A 277      32.130  43.030  61.300  1.00  0.00           C
ATOM   4277  O   ILE A 277      31.890  42.840  60.120  1.00  0.00           O
ATOM   4278  N   HSD A 278      32.050  41.930  62.090  1.00  0.00           N
ATOM   4279  HN  HSD A 278      32.210  42.010  63.080  1.00  0.00           H
ATOM   4280  CA  HSD A 278      31.910  40.580  61.590  1.00  0.00           C
ATOM   4281  HA  HSD A 278      32.700  40.460  60.860  1.00  0.00           H
ATOM   4282  CB  HSD A 278      32.040  39.370  62.520  1.00  0.00           C
ATOM   4283  HB1 HSD A 278      31.880  38.370  62.050  1.00  0.00           H
ATOM   4284  HB2 HSD A 278      31.310  39.500  63.350  1.00  0.00           H
ATOM   4285  ND1 HSD A 278      33.980  39.900  64.000  1.00  0.00           N
ATOM   4286  HD1 HSD A 278      33.580  40.500  64.700  1.00  0.00           H
ATOM   4287  CG  HSD A 278      33.480  39.200  62.930  1.00  0.00           C
ATOM   4288  CE1 HSD A 278      35.180  39.390  64.270  1.00  0.00           C
ATOM   4289  HE1 HSD A 278      35.810  39.830  65.050  1.00  0.00           H
ATOM   4290  NE2 HSD A 278      35.520  38.390  63.480  1.00  0.00           N
ATOM   4291  CD2 HSD A 278      34.380  38.240  62.660  1.00  0.00           C
ATOM   4292  HD2 HSD A 278      34.340  37.390  61.980  1.00  0.00           H
ATOM   4293  C   HSD A 278      30.600  40.470  60.880  1.00  0.00           C
ATOM   4294  O   HSD A 278      30.460  39.940  59.760  1.00  0.00           O
ATOM   4295  N   ILE A 279      29.560  41.120  61.530  1.00  0.00           N
ATOM   4296  HN  ILE A 279      29.560  41.420  62.480  1.00  0.00           H
ATOM   4297  CA  ILE A 279      28.280  41.310  60.920  1.00  0.00           C
ATOM   4298  HA  ILE A 279      27.960  40.280  60.800  1.00  0.00           H
ATOM   4299  CB  ILE A 279      27.340  41.930  61.870  1.00  0.00           C
ATOM   4300  HB  ILE A 279      27.840  42.830  62.290  1.00  0.00           H
ATOM   4301  CG2 ILE A 279      26.010  42.350  61.180  1.00  0.00           C
ATOM   4302 HG21 ILE A 279      25.780  41.590  60.410  1.00  0.00           H
ATOM   4303 HG22 ILE A 279      26.070  43.300  60.610  1.00  0.00           H
ATOM   4304 HG23 ILE A 279      25.160  42.470  61.890  1.00  0.00           H
ATOM   4305  CG1 ILE A 279      27.170  41.020  63.110  1.00  0.00           C
ATOM   4306 HG11 ILE A 279      28.160  40.830  63.580  1.00  0.00           H
ATOM   4307 HG12 ILE A 279      26.830  40.000  62.820  1.00  0.00           H
ATOM   4308  CD  ILE A 279      26.240  41.590  64.190  1.00  0.00           C
ATOM   4309  HD1 ILE A 279      25.260  41.820  63.720  1.00  0.00           H
ATOM   4310  HD2 ILE A 279      26.630  42.570  64.540  1.00  0.00           H
ATOM   4311  HD3 ILE A 279      26.090  40.830  64.980  1.00  0.00           H
ATOM   4312  C   ILE A 279      28.300  41.960  59.580  1.00  0.00           C
ATOM   4313  O   ILE A 279      27.620  41.490  58.650  1.00  0.00           O
ATOM   4314  N   PHE A 280      28.970  43.120  59.380  1.00  0.00           N
ATOM   4315  HN  PHE A 280      29.570  43.440  60.110  1.00  0.00           H
ATOM   4316  CA  PHE A 280      29.120  43.780  58.110  1.00  0.00           C
ATOM   4317  HA  PHE A 280      28.120  44.030  57.790  1.00  0.00           H
ATOM   4318  CB  PHE A 280      29.930  45.120  58.450  1.00  0.00           C
ATOM   4319  HB1 PHE A 280      30.990  44.930  58.710  1.00  0.00           H
ATOM   4320  HB2 PHE A 280      29.440  45.460  59.390  1.00  0.00           H
ATOM   4321  CG  PHE A 280      29.780  46.300  57.520  1.00  0.00           C
ATOM   4322  CD1 PHE A 280      30.250  47.540  57.950  1.00  0.00           C
ATOM   4323  HD1 PHE A 280      30.620  47.710  58.950  1.00  0.00           H
ATOM   4324  CE1 PHE A 280      30.130  48.680  57.100  1.00  0.00           C
ATOM   4325  HE1 PHE A 280      30.270  49.680  57.470  1.00  0.00           H
ATOM   4326  CZ  PHE A 280      29.620  48.490  55.780  1.00  0.00           C
ATOM   4327  HZ  PHE A 280      29.660  49.350  55.140  1.00  0.00           H
ATOM   4328  CD2 PHE A 280      29.170  46.200  56.300  1.00  0.00           C
ATOM   4329  HD2 PHE A 280      28.900  45.200  55.980  1.00  0.00           H
ATOM   4330  CE2 PHE A 280      29.210  47.230  55.370  1.00  0.00           C
ATOM   4331  HE2 PHE A 280      28.710  47.040  54.430  1.00  0.00           H
ATOM   4332  C   PHE A 280      29.870  42.940  57.050  1.00  0.00           C
ATOM   4333  O   PHE A 280      29.580  43.030  55.870  1.00  0.00           O
ATOM   4334  N   VAL A 281      30.850  42.180  57.590  1.00  0.00           N
ATOM   4335  HN  VAL A 281      31.060  42.170  58.560  1.00  0.00           H
ATOM   4336  CA  VAL A 281      31.540  41.160  56.770  1.00  0.00           C
ATOM   4337  HA  VAL A 281      31.800  41.750  55.910  1.00  0.00           H
ATOM   4338  CB  VAL A 281      32.760  40.490  57.350  1.00  0.00           C
ATOM   4339  HB  VAL A 281      32.440  39.960  58.280  1.00  0.00           H
ATOM   4340  CG1 VAL A 281      33.420  39.450  56.440  1.00  0.00           C
ATOM   4341 HG11 VAL A 281      34.340  39.000  56.870  1.00  0.00           H
ATOM   4342 HG12 VAL A 281      33.760  39.980  55.530  1.00  0.00           H
ATOM   4343 HG13 VAL A 281      32.720  38.630  56.170  1.00  0.00           H
ATOM   4344  CG2 VAL A 281      33.830  41.570  57.730  1.00  0.00           C
ATOM   4345 HG21 VAL A 281      34.870  41.170  57.750  1.00  0.00           H
ATOM   4346 HG22 VAL A 281      33.640  41.930  58.760  1.00  0.00           H
ATOM   4347 HG23 VAL A 281      33.850  42.420  57.010  1.00  0.00           H
ATOM   4348  C   VAL A 281      30.670  40.040  56.200  1.00  0.00           C
ATOM   4349  O   VAL A 281      30.680  39.610  55.060  1.00  0.00           O
ATOM   4350  N   ILE A 282      29.820  39.430  57.120  1.00  0.00           N
ATOM   4351  HN  ILE A 282      29.740  39.840  58.020  1.00  0.00           H
ATOM   4352  CA  ILE A 282      28.830  38.430  56.690  1.00  0.00           C
ATOM   4353  HA  ILE A 282      29.520  37.700  56.280  1.00  0.00           H
ATOM   4354  CB  ILE A 282      28.150  37.820  57.890  1.00  0.00           C
ATOM   4355  HB  ILE A 282      27.870  38.710  58.490  1.00  0.00           H
ATOM   4356  CG2 ILE A 282      26.890  36.970  57.560  1.00  0.00           C
ATOM   4357 HG21 ILE A 282      26.990  35.990  57.060  1.00  0.00           H
ATOM   4358 HG22 ILE A 282      26.140  37.510  56.940  1.00  0.00           H
ATOM   4359 HG23 ILE A 282      26.420  36.650  58.510  1.00  0.00           H
ATOM   4360  CG1 ILE A 282      29.160  37.060  58.840  1.00  0.00           C
ATOM   4361 HG11 ILE A 282      28.590  36.350  59.470  1.00  0.00           H
ATOM   4362 HG12 ILE A 282      29.690  37.820  59.460  1.00  0.00           H
ATOM   4363  CD  ILE A 282      30.300  36.300  58.190  1.00  0.00           C
ATOM   4364  HD1 ILE A 282      29.950  35.760  57.280  1.00  0.00           H
ATOM   4365  HD2 ILE A 282      30.580  35.460  58.860  1.00  0.00           H
ATOM   4366  HD3 ILE A 282      31.250  36.790  57.900  1.00  0.00           H
ATOM   4367  C   ILE A 282      27.750  38.940  55.660  1.00  0.00           C
ATOM   4368  O   ILE A 282      27.550  38.420  54.630  1.00  0.00           O
ATOM   4369  N   VAL A 283      27.310  40.220  55.870  1.00  0.00           N
ATOM   4370  HN  VAL A 283      27.540  40.690  56.710  1.00  0.00           H
ATOM   4371  CA  VAL A 283      26.620  41.100  54.940  1.00  0.00           C
ATOM   4372  HA  VAL A 283      25.800  40.480  54.600  1.00  0.00           H
ATOM   4373  CB  VAL A 283      26.050  42.340  55.700  1.00  0.00           C
ATOM   4374  HB  VAL A 283      26.760  42.850  56.400  1.00  0.00           H
ATOM   4375  CG1 VAL A 283      25.660  43.460  54.620  1.00  0.00           C
ATOM   4376 HG11 VAL A 283      26.590  43.790  54.130  1.00  0.00           H
ATOM   4377 HG12 VAL A 283      25.080  44.290  55.080  1.00  0.00           H
ATOM   4378 HG13 VAL A 283      25.060  43.020  53.790  1.00  0.00           H
ATOM   4379  CG2 VAL A 283      24.780  41.870  56.440  1.00  0.00           C
ATOM   4380 HG21 VAL A 283      23.970  41.650  55.710  1.00  0.00           H
ATOM   4381 HG22 VAL A 283      24.410  42.650  57.150  1.00  0.00           H
ATOM   4382 HG23 VAL A 283      24.970  40.960  57.040  1.00  0.00           H
ATOM   4383  C   VAL A 283      27.330  41.400  53.550  1.00  0.00           C
ATOM   4384  O   VAL A 283      26.830  41.220  52.470  1.00  0.00           O
ATOM   4385  N   TRP A 284      28.620  41.780  53.550  1.00  0.00           N
ATOM   4386  HN  TRP A 284      29.070  41.870  54.440  1.00  0.00           H
ATOM   4387  CA  TRP A 284      29.380  42.060  52.380  1.00  0.00           C
ATOM   4388  HA  TRP A 284      29.000  42.910  51.830  1.00  0.00           H
ATOM   4389  CB  TRP A 284      30.800  42.510  52.840  1.00  0.00           C
ATOM   4390  HB1 TRP A 284      31.090  41.730  53.580  1.00  0.00           H
ATOM   4391  HB2 TRP A 284      30.590  43.450  53.380  1.00  0.00           H
ATOM   4392  CG  TRP A 284      32.000  42.720  51.840  1.00  0.00           C
ATOM   4393  CD1 TRP A 284      32.980  41.840  51.460  1.00  0.00           C
ATOM   4394  HD1 TRP A 284      33.050  40.800  51.740  1.00  0.00           H
ATOM   4395  NE1 TRP A 284      33.890  42.510  50.650  1.00  0.00           N
ATOM   4396  HE1 TRP A 284      34.700  42.160  50.220  1.00  0.00           H
ATOM   4397  CE2 TRP A 284      33.530  43.820  50.530  1.00  0.00           C
ATOM   4398  CD2 TRP A 284      32.350  43.950  51.240  1.00  0.00           C
ATOM   4399  CE3 TRP A 284      31.730  45.240  51.320  1.00  0.00           C
ATOM   4400  HE3 TRP A 284      30.880  45.410  51.970  1.00  0.00           H
ATOM   4401  CZ3 TRP A 284      32.140  46.210  50.400  1.00  0.00           C
ATOM   4402  HZ3 TRP A 284      31.650  47.170  50.400  1.00  0.00           H
ATOM   4403  CZ2 TRP A 284      33.970  44.800  49.670  1.00  0.00           C
ATOM   4404  HZ2 TRP A 284      34.860  44.790  49.070  1.00  0.00           H
ATOM   4405  CH2 TRP A 284      33.250  46.000  49.630  1.00  0.00           C
ATOM   4406  HH2 TRP A 284      33.650  46.810  49.040  1.00  0.00           H
ATOM   4407  C   TRP A 284      29.410  40.780  51.530  1.00  0.00           C
ATOM   4408  O   TRP A 284      29.290  40.720  50.310  1.00  0.00           O
ATOM   4409  N   THR A 285      29.580  39.650  52.230  1.00  0.00           N
ATOM   4410  HN  THR A 285      29.580  39.690  53.230  1.00  0.00           H
ATOM   4411  CA  THR A 285      29.800  38.400  51.580  1.00  0.00           C
ATOM   4412  HA  THR A 285      30.510  38.470  50.770  1.00  0.00           H
ATOM   4413  CB  THR A 285      30.450  37.420  52.540  1.00  0.00           C
ATOM   4414  HB  THR A 285      29.820  37.330  53.450  1.00  0.00           H
ATOM   4415  OG1 THR A 285      31.690  37.970  52.940  1.00  0.00           O
ATOM   4416  HG1 THR A 285      31.360  38.600  53.590  1.00  0.00           H
ATOM   4417  CG2 THR A 285      30.660  36.020  51.850  1.00  0.00           C
ATOM   4418 HG21 THR A 285      29.760  35.710  51.260  1.00  0.00           H
ATOM   4419 HG22 THR A 285      30.990  35.300  52.620  1.00  0.00           H
ATOM   4420 HG23 THR A 285      31.550  36.110  51.190  1.00  0.00           H
ATOM   4421  C   THR A 285      28.500  37.820  50.990  1.00  0.00           C
ATOM   4422  O   THR A 285      28.410  37.470  49.840  1.00  0.00           O
ATOM   4423  N   LEU A 286      27.340  37.820  51.800  1.00  0.00           N
ATOM   4424  HN  LEU A 286      27.350  38.340  52.650  1.00  0.00           H
ATOM   4425  CA  LEU A 286      26.130  37.010  51.480  1.00  0.00           C
ATOM   4426  HA  LEU A 286      26.470  36.350  50.700  1.00  0.00           H
ATOM   4427  CB  LEU A 286      25.530  36.190  52.640  1.00  0.00           C
ATOM   4428  HB1 LEU A 286      24.690  35.550  52.270  1.00  0.00           H
ATOM   4429  HB2 LEU A 286      25.130  36.780  53.490  1.00  0.00           H
ATOM   4430  CG  LEU A 286      26.340  34.920  53.180  1.00  0.00           C
ATOM   4431  HG  LEU A 286      27.200  35.360  53.730  1.00  0.00           H
ATOM   4432  CD1 LEU A 286      25.400  34.160  54.170  1.00  0.00           C
ATOM   4433 HD11 LEU A 286      25.970  33.330  54.640  1.00  0.00           H
ATOM   4434 HD12 LEU A 286      24.450  33.710  53.800  1.00  0.00           H
ATOM   4435 HD13 LEU A 286      25.090  34.960  54.870  1.00  0.00           H
ATOM   4436  CD2 LEU A 286      26.950  33.940  52.230  1.00  0.00           C
ATOM   4437 HD21 LEU A 286      27.740  34.400  51.600  1.00  0.00           H
ATOM   4438 HD22 LEU A 286      26.180  33.530  51.550  1.00  0.00           H
ATOM   4439 HD23 LEU A 286      27.460  33.130  52.810  1.00  0.00           H
ATOM   4440  C   LEU A 286      24.920  37.770  50.900  1.00  0.00           C
ATOM   4441  O   LEU A 286      23.900  37.170  50.540  1.00  0.00           O
ATOM   4442  N   VAL A 287      24.970  39.130  50.900  1.00  0.00           N
ATOM   4443  HN  VAL A 287      25.790  39.600  51.230  1.00  0.00           H
ATOM   4444  CA  VAL A 287      24.020  40.110  50.340  1.00  0.00           C
ATOM   4445  HA  VAL A 287      23.150  39.580  49.980  1.00  0.00           H
ATOM   4446  CB  VAL A 287      23.650  41.330  51.250  1.00  0.00           C
ATOM   4447  HB  VAL A 287      24.560  41.890  51.560  1.00  0.00           H
ATOM   4448  CG1 VAL A 287      22.620  42.270  50.520  1.00  0.00           C
ATOM   4449 HG11 VAL A 287      23.160  43.060  49.960  1.00  0.00           H
ATOM   4450 HG12 VAL A 287      22.070  42.830  51.300  1.00  0.00           H
ATOM   4451 HG13 VAL A 287      21.910  41.780  49.820  1.00  0.00           H
ATOM   4452  CG2 VAL A 287      23.010  40.820  52.570  1.00  0.00           C
ATOM   4453 HG21 VAL A 287      23.760  40.220  53.120  1.00  0.00           H
ATOM   4454 HG22 VAL A 287      22.240  40.080  52.270  1.00  0.00           H
ATOM   4455 HG23 VAL A 287      22.610  41.710  53.100  1.00  0.00           H
ATOM   4456  C   VAL A 287      24.570  40.590  49.070  1.00  0.00           C
ATOM   4457  O   VAL A 287      25.740  40.900  48.910  1.00  0.00           O
ATOM   4458  N   ASP A 288      23.730  40.850  48.050  1.00  0.00           N
ATOM   4459  HN  ASP A 288      22.730  40.800  48.080  1.00  0.00           H
ATOM   4460  CA  ASP A 288      24.140  41.480  46.780  1.00  0.00           C
ATOM   4461  HA  ASP A 288      25.160  41.250  46.520  1.00  0.00           H
ATOM   4462  CB  ASP A 288      23.210  41.120  45.560  1.00  0.00           C
ATOM   4463  HB1 ASP A 288      23.540  41.690  44.660  1.00  0.00           H
ATOM   4464  HB2 ASP A 288      22.150  41.430  45.670  1.00  0.00           H
ATOM   4465  CG  ASP A 288      23.240  39.710  45.200  1.00  0.00           C
ATOM   4466  OD1 ASP A 288      22.490  39.430  44.200  1.00  0.00           O
ATOM   4467  OD2 ASP A 288      23.910  38.820  45.750  1.00  0.00           O
ATOM   4468  C   ASP A 288      24.100  42.990  46.950  1.00  0.00           C
ATOM   4469  O   ASP A 288      23.300  43.740  46.430  1.00  0.00           O
ATOM   4470  N   ILE A 289      25.100  43.540  47.670  1.00  0.00           N
ATOM   4471  HN  ILE A 289      25.600  42.900  48.260  1.00  0.00           H
ATOM   4472  CA  ILE A 289      25.400  44.980  47.800  1.00  0.00           C
ATOM   4473  HA  ILE A 289      24.470  45.520  47.810  1.00  0.00           H
ATOM   4474  CB  ILE A 289      26.010  45.360  49.090  1.00  0.00           C
ATOM   4475  HB  ILE A 289      26.290  46.430  49.000  1.00  0.00           H
ATOM   4476  CG2 ILE A 289      24.920  45.570  50.210  1.00  0.00           C
ATOM   4477 HG21 ILE A 289      24.030  46.100  49.830  1.00  0.00           H
ATOM   4478 HG22 ILE A 289      25.280  46.130  51.090  1.00  0.00           H
ATOM   4479 HG23 ILE A 289      24.510  44.590  50.540  1.00  0.00           H
ATOM   4480  CG1 ILE A 289      27.250  44.530  49.540  1.00  0.00           C
ATOM   4481 HG11 ILE A 289      27.790  44.210  48.630  1.00  0.00           H
ATOM   4482 HG12 ILE A 289      26.970  43.560  50.000  1.00  0.00           H
ATOM   4483  CD  ILE A 289      28.180  45.390  50.410  1.00  0.00           C
ATOM   4484  HD1 ILE A 289      27.600  45.730  51.300  1.00  0.00           H
ATOM   4485  HD2 ILE A 289      28.510  46.270  49.820  1.00  0.00           H
ATOM   4486  HD3 ILE A 289      29.130  44.910  50.730  1.00  0.00           H
ATOM   4487  C   ILE A 289      26.330  45.310  46.660  1.00  0.00           C
ATOM   4488  O   ILE A 289      27.150  44.530  46.190  1.00  0.00           O
ATOM   4489  N   ASP A 290      26.340  46.580  46.190  1.00  0.00           N
ATOM   4490  HN  ASP A 290      25.630  47.210  46.490  1.00  0.00           H
ATOM   4491  CA  ASP A 290      27.350  47.220  45.330  1.00  0.00           C
ATOM   4492  HA  ASP A 290      27.620  46.560  44.520  1.00  0.00           H
ATOM   4493  CB  ASP A 290      26.880  48.510  44.700  1.00  0.00           C
ATOM   4494  HB1 ASP A 290      26.780  49.260  45.510  1.00  0.00           H
ATOM   4495  HB2 ASP A 290      25.880  48.380  44.220  1.00  0.00           H
ATOM   4496  CG  ASP A 290      27.830  49.160  43.690  1.00  0.00           C
ATOM   4497  OD1 ASP A 290      29.020  48.700  43.490  1.00  0.00           O
ATOM   4498  OD2 ASP A 290      27.340  50.060  42.980  1.00  0.00           O
ATOM   4499  C   ASP A 290      28.560  47.440  46.170  1.00  0.00           C
ATOM   4500  O   ASP A 290      28.540  48.340  47.020  1.00  0.00           O
ATOM   4501  N   ARG A 291      29.650  46.590  46.020  1.00  0.00           N
ATOM   4502  HN  ARG A 291      29.670  45.820  45.380  1.00  0.00           H
ATOM   4503  CA  ARG A 291      30.880  46.630  46.750  1.00  0.00           C
ATOM   4504  HA  ARG A 291      30.750  47.020  47.750  1.00  0.00           H
ATOM   4505  CB  ARG A 291      31.490  45.300  46.780  1.00  0.00           C
ATOM   4506  HB1 ARG A 291      32.370  45.340  47.460  1.00  0.00           H
ATOM   4507  HB2 ARG A 291      31.850  44.930  45.800  1.00  0.00           H
ATOM   4508  CG  ARG A 291      30.640  44.210  47.380  1.00  0.00           C
ATOM   4509  HG1 ARG A 291      29.840  44.000  46.640  1.00  0.00           H
ATOM   4510  HG2 ARG A 291      30.100  44.390  48.330  1.00  0.00           H
ATOM   4511  CD  ARG A 291      31.380  42.860  47.520  1.00  0.00           C
ATOM   4512  HD1 ARG A 291      32.180  42.980  48.280  1.00  0.00           H
ATOM   4513  HD2 ARG A 291      31.850  42.660  46.540  1.00  0.00           H
ATOM   4514  NE  ARG A 291      30.430  41.790  47.930  1.00  0.00           N
ATOM   4515  HE  ARG A 291      30.180  41.630  48.890  1.00  0.00           H
ATOM   4516  CZ  ARG A 291      29.900  40.890  47.140  1.00  0.00           C
ATOM   4517  NH1 ARG A 291      30.030  40.700  45.820  1.00  0.00           N
ATOM   4518 HH11 ARG A 291      30.540  41.390  45.300  1.00  0.00           H
ATOM   4519 HH12 ARG A 291      29.340  40.110  45.400  1.00  0.00           H
ATOM   4520  NH2 ARG A 291      29.250  39.920  47.770  1.00  0.00           N
ATOM   4521 HH21 ARG A 291      29.100  39.870  48.750  1.00  0.00           H
ATOM   4522 HH22 ARG A 291      29.050  39.060  47.290  1.00  0.00           H
ATOM   4523  C   ARG A 291      31.840  47.620  46.200  1.00  0.00           C
ATOM   4524  O   ARG A 291      32.990  47.630  46.630  1.00  0.00           O
ATOM   4525  N   ARG A 292      31.540  48.500  45.240  1.00  0.00           N
ATOM   4526  HN  ARG A 292      30.610  48.430  44.890  1.00  0.00           H
ATOM   4527  CA  ARG A 292      32.290  49.690  44.800  1.00  0.00           C
ATOM   4528  HA  ARG A 292      33.250  49.660  45.290  1.00  0.00           H
ATOM   4529  CB  ARG A 292      32.540  49.450  43.330  1.00  0.00           C
ATOM   4530  HB1 ARG A 292      32.880  50.410  42.880  1.00  0.00           H
ATOM   4531  HB2 ARG A 292      31.580  49.330  42.770  1.00  0.00           H
ATOM   4532  CG  ARG A 292      33.490  48.280  42.930  1.00  0.00           C
ATOM   4533  HG1 ARG A 292      33.660  48.140  41.840  1.00  0.00           H
ATOM   4534  HG2 ARG A 292      32.830  47.440  43.250  1.00  0.00           H
ATOM   4535  CD  ARG A 292      34.770  48.100  43.630  1.00  0.00           C
ATOM   4536  HD1 ARG A 292      34.590  48.110  44.730  1.00  0.00           H
ATOM   4537  HD2 ARG A 292      35.480  48.920  43.410  1.00  0.00           H
ATOM   4538  NE  ARG A 292      35.460  46.820  43.240  1.00  0.00           N
ATOM   4539  HE  ARG A 292      35.070  45.960  43.580  1.00  0.00           H
ATOM   4540  CZ  ARG A 292      36.220  46.680  42.210  1.00  0.00           C
ATOM   4541  NH1 ARG A 292      36.740  45.510  41.930  1.00  0.00           N
ATOM   4542 HH11 ARG A 292      36.470  44.740  42.520  1.00  0.00           H
ATOM   4543 HH12 ARG A 292      37.350  45.400  41.150  1.00  0.00           H
ATOM   4544  NH2 ARG A 292      36.710  47.640  41.430  1.00  0.00           N
ATOM   4545 HH21 ARG A 292      36.330  48.570  41.440  1.00  0.00           H
ATOM   4546 HH22 ARG A 292      37.600  47.480  41.000  1.00  0.00           H
ATOM   4547  C   ARG A 292      31.580  51.020  45.190  1.00  0.00           C
ATOM   4548  O   ARG A 292      31.950  52.090  44.740  1.00  0.00           O
ATOM   4549  N   ASP A 293      30.560  50.930  46.060  1.00  0.00           N
ATOM   4550  HN  ASP A 293      30.200  50.060  46.380  1.00  0.00           H
ATOM   4551  CA  ASP A 293      29.770  52.070  46.590  1.00  0.00           C
ATOM   4552  HA  ASP A 293      29.660  52.730  45.740  1.00  0.00           H
ATOM   4553  CB  ASP A 293      28.400  51.590  47.230  1.00  0.00           C
ATOM   4554  HB1 ASP A 293      28.480  51.100  48.220  1.00  0.00           H
ATOM   4555  HB2 ASP A 293      28.030  50.790  46.550  1.00  0.00           H
ATOM   4556  CG  ASP A 293      27.320  52.630  47.430  1.00  0.00           C
ATOM   4557  OD1 ASP A 293      26.210  52.320  47.780  1.00  0.00           O
ATOM   4558  OD2 ASP A 293      27.590  53.860  47.260  1.00  0.00           O
ATOM   4559  C   ASP A 293      30.640  52.790  47.660  1.00  0.00           C
ATOM   4560  O   ASP A 293      30.990  52.160  48.670  1.00  0.00           O
ATOM   4561  N   PRO A 294      31.080  54.070  47.590  1.00  0.00           N
ATOM   4562  CD  PRO A 294      30.750  55.010  46.500  1.00  0.00           C
ATOM   4563  HD1 PRO A 294      29.650  55.110  46.380  1.00  0.00           H
ATOM   4564  HD2 PRO A 294      31.220  54.690  45.550  1.00  0.00           H
ATOM   4565  CA  PRO A 294      32.260  54.500  48.360  1.00  0.00           C
ATOM   4566  HA  PRO A 294      32.990  53.720  48.500  1.00  0.00           H
ATOM   4567  CB  PRO A 294      32.660  55.780  47.550  1.00  0.00           C
ATOM   4568  HB1 PRO A 294      33.350  55.450  46.750  1.00  0.00           H
ATOM   4569  HB2 PRO A 294      33.320  56.440  48.160  1.00  0.00           H
ATOM   4570  CG  PRO A 294      31.390  56.380  46.900  1.00  0.00           C
ATOM   4571  HG1 PRO A 294      30.850  56.870  47.740  1.00  0.00           H
ATOM   4572  HG2 PRO A 294      31.600  57.120  46.090  1.00  0.00           H
ATOM   4573  C   PRO A 294      31.920  54.820  49.770  1.00  0.00           C
ATOM   4574  O   PRO A 294      32.800  54.660  50.610  1.00  0.00           O
ATOM   4575  N   LEU A 295      30.700  55.280  50.170  1.00  0.00           N
ATOM   4576  HN  LEU A 295      30.050  55.620  49.500  1.00  0.00           H
ATOM   4577  CA  LEU A 295      30.330  55.340  51.550  1.00  0.00           C
ATOM   4578  HA  LEU A 295      31.020  55.960  52.100  1.00  0.00           H
ATOM   4579  CB  LEU A 295      28.880  55.950  51.660  1.00  0.00           C
ATOM   4580  HB1 LEU A 295      28.090  55.410  51.080  1.00  0.00           H
ATOM   4581  HB2 LEU A 295      29.000  56.940  51.190  1.00  0.00           H
ATOM   4582  CG  LEU A 295      28.300  56.020  53.100  1.00  0.00           C
ATOM   4583  HG  LEU A 295      28.220  55.020  53.600  1.00  0.00           H
ATOM   4584  CD1 LEU A 295      29.210  56.950  53.960  1.00  0.00           C
ATOM   4585 HD11 LEU A 295      28.760  57.140  54.960  1.00  0.00           H
ATOM   4586 HD12 LEU A 295      29.490  57.890  53.440  1.00  0.00           H
ATOM   4587 HD13 LEU A 295      30.140  56.360  54.080  1.00  0.00           H
ATOM   4588  CD2 LEU A 295      26.850  56.580  53.070  1.00  0.00           C
ATOM   4589 HD21 LEU A 295      26.550  56.820  54.110  1.00  0.00           H
ATOM   4590 HD22 LEU A 295      26.100  55.850  52.690  1.00  0.00           H
ATOM   4591 HD23 LEU A 295      26.780  57.460  52.390  1.00  0.00           H
ATOM   4592  C   LEU A 295      30.290  54.020  52.320  1.00  0.00           C
ATOM   4593  O   LEU A 295      30.680  53.950  53.460  1.00  0.00           O
ATOM   4594  N   VAL A 296      29.760  52.940  51.710  1.00  0.00           N
ATOM   4595  HN  VAL A 296      29.380  52.990  50.790  1.00  0.00           H
ATOM   4596  CA  VAL A 296      29.800  51.640  52.350  1.00  0.00           C
ATOM   4597  HA  VAL A 296      29.400  51.590  53.350  1.00  0.00           H
ATOM   4598  CB  VAL A 296      29.070  50.520  51.470  1.00  0.00           C
ATOM   4599  HB  VAL A 296      29.700  50.200  50.620  1.00  0.00           H
ATOM   4600  CG1 VAL A 296      28.810  49.270  52.320  1.00  0.00           C
ATOM   4601 HG11 VAL A 296      28.310  48.570  51.610  1.00  0.00           H
ATOM   4602 HG12 VAL A 296      28.150  49.430  53.190  1.00  0.00           H
ATOM   4603 HG13 VAL A 296      29.670  48.660  52.690  1.00  0.00           H
ATOM   4604  CG2 VAL A 296      27.670  50.950  50.910  1.00  0.00           C
ATOM   4605 HG21 VAL A 296      26.880  51.060  51.680  1.00  0.00           H
ATOM   4606 HG22 VAL A 296      27.360  50.150  50.200  1.00  0.00           H
ATOM   4607 HG23 VAL A 296      27.690  51.940  50.400  1.00  0.00           H
ATOM   4608  C   VAL A 296      31.280  51.200  52.550  1.00  0.00           C
ATOM   4609  O   VAL A 296      31.700  50.760  53.610  1.00  0.00           O
ATOM   4610  N   VAL A 297      32.160  51.490  51.540  1.00  0.00           N
ATOM   4611  HN  VAL A 297      31.780  51.730  50.650  1.00  0.00           H
ATOM   4612  CA  VAL A 297      33.550  51.150  51.520  1.00  0.00           C
ATOM   4613  HA  VAL A 297      33.710  50.140  51.870  1.00  0.00           H
ATOM   4614  CB  VAL A 297      34.140  51.090  50.120  1.00  0.00           C
ATOM   4615  HB  VAL A 297      33.960  51.950  49.430  1.00  0.00           H
ATOM   4616  CG1 VAL A 297      35.620  50.950  50.280  1.00  0.00           C
ATOM   4617 HG11 VAL A 297      36.160  50.820  49.320  1.00  0.00           H
ATOM   4618 HG12 VAL A 297      35.900  50.000  50.790  1.00  0.00           H
ATOM   4619 HG13 VAL A 297      36.130  51.800  50.780  1.00  0.00           H
ATOM   4620  CG2 VAL A 297      33.500  49.780  49.560  1.00  0.00           C
ATOM   4621 HG21 VAL A 297      33.690  48.800  50.060  1.00  0.00           H
ATOM   4622 HG22 VAL A 297      33.820  49.620  48.520  1.00  0.00           H
ATOM   4623 HG23 VAL A 297      32.400  49.960  49.600  1.00  0.00           H
ATOM   4624  C   VAL A 297      34.380  51.930  52.670  1.00  0.00           C
ATOM   4625  O   VAL A 297      35.260  51.430  53.440  1.00  0.00           O
ATOM   4626  N   ALA A 298      33.990  53.200  52.850  1.00  0.00           N
ATOM   4627  HN  ALA A 298      33.260  53.610  52.310  1.00  0.00           H
ATOM   4628  CA  ALA A 298      34.450  54.030  53.880  1.00  0.00           C
ATOM   4629  HA  ALA A 298      35.530  54.050  53.940  1.00  0.00           H
ATOM   4630  CB  ALA A 298      33.960  55.480  53.720  1.00  0.00           C
ATOM   4631  HB1 ALA A 298      34.680  56.120  54.270  1.00  0.00           H
ATOM   4632  HB2 ALA A 298      32.910  55.590  54.080  1.00  0.00           H
ATOM   4633  HB3 ALA A 298      33.940  55.810  52.660  1.00  0.00           H
ATOM   4634  C   ALA A 298      34.050  53.570  55.270  1.00  0.00           C
ATOM   4635  O   ALA A 298      34.790  53.680  56.250  1.00  0.00           O
ATOM   4636  N   ALA A 299      32.800  53.110  55.350  1.00  0.00           N
ATOM   4637  HN  ALA A 299      32.290  53.310  54.530  1.00  0.00           H
ATOM   4638  CA  ALA A 299      32.250  52.440  56.550  1.00  0.00           C
ATOM   4639  HA  ALA A 299      32.360  53.180  57.330  1.00  0.00           H
ATOM   4640  CB  ALA A 299      30.690  52.300  56.310  1.00  0.00           C
ATOM   4641  HB1 ALA A 299      30.150  51.960  57.220  1.00  0.00           H
ATOM   4642  HB2 ALA A 299      30.440  51.570  55.510  1.00  0.00           H
ATOM   4643  HB3 ALA A 299      30.270  53.280  56.020  1.00  0.00           H
ATOM   4644  C   ALA A 299      32.890  51.100  56.940  1.00  0.00           C
ATOM   4645  O   ALA A 299      33.300  50.870  58.040  1.00  0.00           O
ATOM   4646  N   LEU A 300      33.090  50.230  55.960  1.00  0.00           N
ATOM   4647  HN  LEU A 300      32.700  50.460  55.070  1.00  0.00           H
ATOM   4648  CA  LEU A 300      33.780  49.020  56.100  1.00  0.00           C
ATOM   4649  HA  LEU A 300      33.180  48.390  56.750  1.00  0.00           H
ATOM   4650  CB  LEU A 300      33.740  48.360  54.750  1.00  0.00           C
ATOM   4651  HB1 LEU A 300      34.560  48.850  54.180  1.00  0.00           H
ATOM   4652  HB2 LEU A 300      32.770  48.450  54.220  1.00  0.00           H
ATOM   4653  CG  LEU A 300      34.150  46.870  54.670  1.00  0.00           C
ATOM   4654  HG  LEU A 300      35.150  46.770  55.150  1.00  0.00           H
ATOM   4655  CD1 LEU A 300      33.050  46.070  55.430  1.00  0.00           C
ATOM   4656 HD11 LEU A 300      32.080  46.180  54.910  1.00  0.00           H
ATOM   4657 HD12 LEU A 300      32.880  46.300  56.510  1.00  0.00           H
ATOM   4658 HD13 LEU A 300      33.250  44.980  55.380  1.00  0.00           H
ATOM   4659  CD2 LEU A 300      34.230  46.560  53.160  1.00  0.00           C
ATOM   4660 HD21 LEU A 300      34.320  45.460  53.010  1.00  0.00           H
ATOM   4661 HD22 LEU A 300      35.080  46.990  52.590  1.00  0.00           H
ATOM   4662 HD23 LEU A 300      33.300  46.860  52.640  1.00  0.00           H
ATOM   4663  C   LEU A 300      35.210  49.150  56.640  1.00  0.00           C
ATOM   4664  O   LEU A 300      35.590  48.550  57.650  1.00  0.00           O
ATOM   4665  N   HSD A 301      35.980  50.100  56.070  1.00  0.00           N
ATOM   4666  HN  HSD A 301      35.580  50.440  55.230  1.00  0.00           H
ATOM   4667  CA  HSD A 301      37.260  50.500  56.550  1.00  0.00           C
ATOM   4668  HA  HSD A 301      37.810  49.580  56.710  1.00  0.00           H
ATOM   4669  CB  HSD A 301      38.170  51.170  55.540  1.00  0.00           C
ATOM   4670  HB1 HSD A 301      39.220  51.350  55.850  1.00  0.00           H
ATOM   4671  HB2 HSD A 301      37.860  52.210  55.290  1.00  0.00           H
ATOM   4672  ND1 HSD A 301      37.840  50.500  53.170  1.00  0.00           N
ATOM   4673  HD1 HSD A 301      37.030  51.050  52.970  1.00  0.00           H
ATOM   4674  CG  HSD A 301      38.490  50.360  54.390  1.00  0.00           C
ATOM   4675  CE1 HSD A 301      38.330  49.590  52.320  1.00  0.00           C
ATOM   4676  HE1 HSD A 301      38.000  49.420  51.290  1.00  0.00           H
ATOM   4677  NE2 HSD A 301      39.250  48.850  52.930  1.00  0.00           N
ATOM   4678  CD2 HSD A 301      39.390  49.370  54.180  1.00  0.00           C
ATOM   4679  HD2 HSD A 301      40.150  48.890  54.790  1.00  0.00           H
ATOM   4680  C   HSD A 301      37.390  51.130  57.930  1.00  0.00           C
ATOM   4681  O   HSD A 301      38.170  50.670  58.720  1.00  0.00           O
ATOM   4682  N   LEU A 302      36.450  52.110  58.280  1.00  0.00           N
ATOM   4683  HN  LEU A 302      35.790  52.550  57.670  1.00  0.00           H
ATOM   4684  CA  LEU A 302      36.320  52.470  59.630  1.00  0.00           C
ATOM   4685  HA  LEU A 302      37.300  52.790  59.930  1.00  0.00           H
ATOM   4686  CB  LEU A 302      35.430  53.710  59.810  1.00  0.00           C
ATOM   4687  HB1 LEU A 302      34.380  53.470  59.530  1.00  0.00           H
ATOM   4688  HB2 LEU A 302      35.640  54.460  59.010  1.00  0.00           H
ATOM   4689  CG  LEU A 302      35.370  54.460  61.150  1.00  0.00           C
ATOM   4690  HG  LEU A 302      35.180  53.630  61.860  1.00  0.00           H
ATOM   4691  CD1 LEU A 302      36.770  55.030  61.540  1.00  0.00           C
ATOM   4692 HD11 LEU A 302      37.350  54.190  61.980  1.00  0.00           H
ATOM   4693 HD12 LEU A 302      36.500  55.860  62.230  1.00  0.00           H
ATOM   4694 HD13 LEU A 302      37.340  55.540  60.740  1.00  0.00           H
ATOM   4695  CD2 LEU A 302      34.300  55.510  61.170  1.00  0.00           C
ATOM   4696 HD21 LEU A 302      33.290  55.080  60.980  1.00  0.00           H
ATOM   4697 HD22 LEU A 302      34.530  56.250  60.370  1.00  0.00           H
ATOM   4698 HD23 LEU A 302      34.390  56.020  62.150  1.00  0.00           H
ATOM   4699  C   LEU A 302      35.940  51.350  60.620  1.00  0.00           C
ATOM   4700  O   LEU A 302      36.400  51.310  61.730  1.00  0.00           O
ATOM   4701  N   CYS A 303      35.010  50.440  60.240  1.00  0.00           N
ATOM   4702  HN  CYS A 303      34.600  50.530  59.340  1.00  0.00           H
ATOM   4703  CA  CYS A 303      34.660  49.230  61.040  1.00  0.00           C
ATOM   4704  HA  CYS A 303      34.390  49.580  62.030  1.00  0.00           H
ATOM   4705  CB  CYS A 303      33.490  48.450  60.480  1.00  0.00           C
ATOM   4706  HB1 CYS A 303      33.330  47.550  61.100  1.00  0.00           H
ATOM   4707  HB2 CYS A 303      33.630  48.160  59.420  1.00  0.00           H
ATOM   4708  SG  CYS A 303      31.990  49.430  60.520  1.00  0.00           S
ATOM   4709  HG1 CYS A 303      32.140  50.070  59.370  1.00  0.00           H
ATOM   4710  C   CYS A 303      35.860  48.320  61.340  1.00  0.00           C
ATOM   4711  O   CYS A 303      36.110  47.840  62.460  1.00  0.00           O
ATOM   4712  N   ILE A 304      36.660  48.100  60.280  1.00  0.00           N
ATOM   4713  HN  ILE A 304      36.380  48.410  59.380  1.00  0.00           H
ATOM   4714  CA  ILE A 304      37.900  47.470  60.490  1.00  0.00           C
ATOM   4715  HA  ILE A 304      37.700  46.500  60.930  1.00  0.00           H
ATOM   4716  CB  ILE A 304      38.600  47.100  59.190  1.00  0.00           C
ATOM   4717  HB  ILE A 304      38.750  48.090  58.700  1.00  0.00           H
ATOM   4718  CG2 ILE A 304      40.060  46.580  59.430  1.00  0.00           C
ATOM   4719 HG21 ILE A 304      40.710  47.310  59.960  1.00  0.00           H
ATOM   4720 HG22 ILE A 304      40.580  46.430  58.470  1.00  0.00           H
ATOM   4721 HG23 ILE A 304      39.940  45.670  60.060  1.00  0.00           H
ATOM   4722  CG1 ILE A 304      37.700  46.210  58.230  1.00  0.00           C
ATOM   4723 HG11 ILE A 304      36.640  46.540  58.210  1.00  0.00           H
ATOM   4724 HG12 ILE A 304      37.830  45.220  58.710  1.00  0.00           H
ATOM   4725  CD  ILE A 304      38.280  46.090  56.770  1.00  0.00           C
ATOM   4726  HD1 ILE A 304      38.340  47.100  56.320  1.00  0.00           H
ATOM   4727  HD2 ILE A 304      37.670  45.450  56.110  1.00  0.00           H
ATOM   4728  HD3 ILE A 304      39.310  45.660  56.780  1.00  0.00           H
ATOM   4729  C   ILE A 304      38.870  48.190  61.510  1.00  0.00           C
ATOM   4730  O   ILE A 304      39.530  47.580  62.440  1.00  0.00           O
ATOM   4731  N   ALA A 305      38.990  49.490  61.380  1.00  0.00           N
ATOM   4732  HN  ALA A 305      38.470  49.890  60.630  1.00  0.00           H
ATOM   4733  CA  ALA A 305      39.720  50.300  62.400  1.00  0.00           C
ATOM   4734  HA  ALA A 305      40.700  49.860  62.460  1.00  0.00           H
ATOM   4735  CB  ALA A 305      39.930  51.730  62.000  1.00  0.00           C
ATOM   4736  HB1 ALA A 305      38.960  52.280  61.940  1.00  0.00           H
ATOM   4737  HB2 ALA A 305      40.380  51.610  60.990  1.00  0.00           H
ATOM   4738  HB3 ALA A 305      40.690  52.250  62.630  1.00  0.00           H
ATOM   4739  C   ALA A 305      39.070  50.270  63.770  1.00  0.00           C
ATOM   4740  O   ALA A 305      39.800  50.130  64.770  1.00  0.00           O
ATOM   4741  N   LEU A 306      37.790  50.280  63.940  1.00  0.00           N
ATOM   4742  HN  LEU A 306      37.280  50.520  63.120  1.00  0.00           H
ATOM   4743  CA  LEU A 306      37.100  50.000  65.200  1.00  0.00           C
ATOM   4744  HA  LEU A 306      37.430  50.780  65.860  1.00  0.00           H
ATOM   4745  CB  LEU A 306      35.570  50.110  65.110  1.00  0.00           C
ATOM   4746  HB1 LEU A 306      35.200  49.190  64.600  1.00  0.00           H
ATOM   4747  HB2 LEU A 306      35.390  51.030  64.510  1.00  0.00           H
ATOM   4748  CG  LEU A 306      34.760  50.250  66.400  1.00  0.00           C
ATOM   4749  HG  LEU A 306      34.820  49.300  66.970  1.00  0.00           H
ATOM   4750  CD1 LEU A 306      35.190  51.410  67.330  1.00  0.00           C
ATOM   4751 HD11 LEU A 306      36.200  51.160  67.720  1.00  0.00           H
ATOM   4752 HD12 LEU A 306      34.500  51.470  68.200  1.00  0.00           H
ATOM   4753 HD13 LEU A 306      35.280  52.350  66.740  1.00  0.00           H
ATOM   4754  CD2 LEU A 306      33.230  50.400  66.010  1.00  0.00           C
ATOM   4755 HD21 LEU A 306      32.960  49.610  65.280  1.00  0.00           H
ATOM   4756 HD22 LEU A 306      33.060  51.450  65.680  1.00  0.00           H
ATOM   4757 HD23 LEU A 306      32.600  50.370  66.930  1.00  0.00           H
ATOM   4758  C   LEU A 306      37.480  48.700  65.910  1.00  0.00           C
ATOM   4759  O   LEU A 306      37.750  48.670  67.090  1.00  0.00           O
ATOM   4760  N   GLY A 307      37.610  47.550  65.130  1.00  0.00           N
ATOM   4761  HN  GLY A 307      37.330  47.640  64.180  1.00  0.00           H
ATOM   4762  CA  GLY A 307      38.170  46.310  65.600  1.00  0.00           C
ATOM   4763  HA1 GLY A 307      38.330  45.600  64.800  1.00  0.00           H
ATOM   4764  HA2 GLY A 307      37.570  45.890  66.400  1.00  0.00           H
ATOM   4765  C   GLY A 307      39.540  46.520  66.180  1.00  0.00           C
ATOM   4766  O   GLY A 307      39.780  46.040  67.320  1.00  0.00           O
ATOM   4767  N   TYR A 308      40.470  47.040  65.380  1.00  0.00           N
ATOM   4768  HN  TYR A 308      40.210  47.360  64.470  1.00  0.00           H
ATOM   4769  CA  TYR A 308      41.870  47.190  65.730  1.00  0.00           C
ATOM   4770  HA  TYR A 308      42.330  46.310  66.140  1.00  0.00           H
ATOM   4771  CB  TYR A 308      42.740  47.650  64.490  1.00  0.00           C
ATOM   4772  HB1 TYR A 308      43.760  47.850  64.890  1.00  0.00           H
ATOM   4773  HB2 TYR A 308      42.250  48.460  63.900  1.00  0.00           H
ATOM   4774  CG  TYR A 308      43.000  46.380  63.610  1.00  0.00           C
ATOM   4775  CD1 TYR A 308      43.300  45.120  64.210  1.00  0.00           C
ATOM   4776  HD1 TYR A 308      43.290  44.870  65.260  1.00  0.00           H
ATOM   4777  CE1 TYR A 308      43.510  44.010  63.350  1.00  0.00           C
ATOM   4778  HE1 TYR A 308      43.810  43.080  63.810  1.00  0.00           H
ATOM   4779  CZ  TYR A 308      43.540  44.210  61.980  1.00  0.00           C
ATOM   4780  OH  TYR A 308      43.830  43.120  61.130  1.00  0.00           O
ATOM   4781  HH  TYR A 308      43.590  42.270  61.510  1.00  0.00           H
ATOM   4782  CD2 TYR A 308      43.030  46.590  62.230  1.00  0.00           C
ATOM   4783  HD2 TYR A 308      42.850  47.600  61.890  1.00  0.00           H
ATOM   4784  CE2 TYR A 308      43.340  45.480  61.360  1.00  0.00           C
ATOM   4785  HE2 TYR A 308      43.320  45.510  60.280  1.00  0.00           H
ATOM   4786  C   TYR A 308      42.070  48.190  66.830  1.00  0.00           C
ATOM   4787  O   TYR A 308      42.990  48.030  67.610  1.00  0.00           O
ATOM   4788  N   ALA A 309      41.140  49.180  67.080  1.00  0.00           N
ATOM   4789  HN  ALA A 309      40.400  49.240  66.420  1.00  0.00           H
ATOM   4790  CA  ALA A 309      41.150  50.170  68.160  1.00  0.00           C
ATOM   4791  HA  ALA A 309      41.950  50.880  68.000  1.00  0.00           H
ATOM   4792  CB  ALA A 309      39.920  51.000  68.140  1.00  0.00           C
ATOM   4793  HB1 ALA A 309      39.790  51.670  67.260  1.00  0.00           H
ATOM   4794  HB2 ALA A 309      39.860  51.750  68.960  1.00  0.00           H
ATOM   4795  HB3 ALA A 309      39.030  50.360  68.310  1.00  0.00           H
ATOM   4796  C   ALA A 309      41.310  49.530  69.570  1.00  0.00           C
ATOM   4797  O   ALA A 309      41.840  50.210  70.480  1.00  0.00           O
ATOM   4798  N   ASN A 310      40.740  48.300  69.700  1.00  0.00           N
ATOM   4799  HN  ASN A 310      40.190  47.900  68.970  1.00  0.00           H
ATOM   4800  CA  ASN A 310      40.750  47.440  70.830  1.00  0.00           C
ATOM   4801  HA  ASN A 310      40.030  47.870  71.510  1.00  0.00           H
ATOM   4802  CB  ASN A 310      40.260  46.020  70.410  1.00  0.00           C
ATOM   4803  HB1 ASN A 310      40.990  45.560  69.700  1.00  0.00           H
ATOM   4804  HB2 ASN A 310      39.300  46.170  69.870  1.00  0.00           H
ATOM   4805  CG  ASN A 310      40.120  44.940  71.480  1.00  0.00           C
ATOM   4806  OD1 ASN A 310      39.050  44.760  72.080  1.00  0.00           O
ATOM   4807  ND2 ASN A 310      41.200  44.190  71.760  1.00  0.00           N
ATOM   4808 HD21 ASN A 310      42.100  44.380  71.360  1.00  0.00           H
ATOM   4809 HD22 ASN A 310      41.270  43.610  72.570  1.00  0.00           H
ATOM   4810  C   ASN A 310      42.090  47.360  71.460  1.00  0.00           C
ATOM   4811  O   ASN A 310      42.170  47.670  72.640  1.00  0.00           O
ATOM   4812  N   SER A 311      43.210  47.080  70.690  1.00  0.00           N
ATOM   4813  HN  SER A 311      43.100  46.920  69.710  1.00  0.00           H
ATOM   4814  CA  SER A 311      44.570  46.950  71.050  1.00  0.00           C
ATOM   4815  HA  SER A 311      44.560  46.270  71.890  1.00  0.00           H
ATOM   4816  CB  SER A 311      45.460  46.430  69.900  1.00  0.00           C
ATOM   4817  HB1 SER A 311      46.380  45.980  70.330  1.00  0.00           H
ATOM   4818  HB2 SER A 311      45.620  47.200  69.120  1.00  0.00           H
ATOM   4819  OG  SER A 311      44.830  45.250  69.300  1.00  0.00           O
ATOM   4820  HG1 SER A 311      44.690  44.640  70.020  1.00  0.00           H
ATOM   4821  C   SER A 311      45.110  48.260  71.680  1.00  0.00           C
ATOM   4822  O   SER A 311      45.920  48.220  72.600  1.00  0.00           O
ATOM   4823  N   SER A 312      44.680  49.470  71.260  1.00  0.00           N
ATOM   4824  HN  SER A 312      44.000  49.450  70.530  1.00  0.00           H
ATOM   4825  CA  SER A 312      45.050  50.710  71.930  1.00  0.00           C
ATOM   4826  HA  SER A 312      46.090  50.640  72.220  1.00  0.00           H
ATOM   4827  CB  SER A 312      45.030  52.030  71.070  1.00  0.00           C
ATOM   4828  HB1 SER A 312      45.710  51.900  70.200  1.00  0.00           H
ATOM   4829  HB2 SER A 312      45.260  52.940  71.670  1.00  0.00           H
ATOM   4830  OG  SER A 312      43.720  52.280  70.510  1.00  0.00           O
ATOM   4831  HG1 SER A 312      43.140  52.140  71.260  1.00  0.00           H
ATOM   4832  C   SER A 312      44.180  51.010  73.140  1.00  0.00           C
ATOM   4833  O   SER A 312      44.570  51.900  73.920  1.00  0.00           O
ATOM   4834  N   LEU A 313      43.010  50.370  73.250  1.00  0.00           N
ATOM   4835  HN  LEU A 313      42.720  49.720  72.550  1.00  0.00           H
ATOM   4836  CA  LEU A 313      42.070  50.710  74.370  1.00  0.00           C
ATOM   4837  HA  LEU A 313      42.250  51.690  74.770  1.00  0.00           H
ATOM   4838  CB  LEU A 313      40.490  50.720  73.930  1.00  0.00           C
ATOM   4839  HB1 LEU A 313      39.760  50.690  74.760  1.00  0.00           H
ATOM   4840  HB2 LEU A 313      40.370  49.760  73.380  1.00  0.00           H
ATOM   4841  CG  LEU A 313      40.210  51.860  72.890  1.00  0.00           C
ATOM   4842  HG  LEU A 313      41.080  51.850  72.210  1.00  0.00           H
ATOM   4843  CD1 LEU A 313      38.920  51.630  72.130  1.00  0.00           C
ATOM   4844 HD11 LEU A 313      38.730  52.490  71.450  1.00  0.00           H
ATOM   4845 HD12 LEU A 313      38.010  51.620  72.770  1.00  0.00           H
ATOM   4846 HD13 LEU A 313      38.990  50.720  71.490  1.00  0.00           H
ATOM   4847  CD2 LEU A 313      40.220  53.250  73.540  1.00  0.00           C
ATOM   4848 HD21 LEU A 313      40.080  54.010  72.740  1.00  0.00           H
ATOM   4849 HD22 LEU A 313      41.190  53.420  74.060  1.00  0.00           H
ATOM   4850 HD23 LEU A 313      39.400  53.420  74.280  1.00  0.00           H
ATOM   4851  C   LEU A 313      42.160  49.780  75.620  1.00  0.00           C
ATOM   4852  O   LEU A 313      41.860  50.360  76.650  1.00  0.00           O
ATOM   4853  N   ASN A 314      42.710  48.520  75.570  1.00  0.00           N
ATOM   4854  HN  ASN A 314      42.830  48.110  74.670  1.00  0.00           H
ATOM   4855  CA  ASN A 314      43.050  47.790  76.750  1.00  0.00           C
ATOM   4856  HA  ASN A 314      42.240  47.940  77.450  1.00  0.00           H
ATOM   4857  CB  ASN A 314      43.260  46.310  76.400  1.00  0.00           C
ATOM   4858  HB1 ASN A 314      43.470  45.670  77.280  1.00  0.00           H
ATOM   4859  HB2 ASN A 314      44.120  46.170  75.700  1.00  0.00           H
ATOM   4860  CG  ASN A 314      41.970  45.640  75.910  1.00  0.00           C
ATOM   4861  OD1 ASN A 314      40.890  46.080  76.300  1.00  0.00           O
ATOM   4862  ND2 ASN A 314      42.090  44.750  74.910  1.00  0.00           N
ATOM   4863 HD21 ASN A 314      41.220  44.350  74.620  1.00  0.00           H
ATOM   4864 HD22 ASN A 314      42.920  44.620  74.360  1.00  0.00           H
ATOM   4865  C   ASN A 314      44.140  48.320  77.620  1.00  0.00           C
ATOM   4866  O   ASN A 314      43.960  48.380  78.840  1.00  0.00           O
ATOM   4867  N   PRO A 315      45.210  48.970  77.130  1.00  0.00           N
ATOM   4868  CD  PRO A 315      45.770  49.010  75.760  1.00  0.00           C
ATOM   4869  HD1 PRO A 315      44.970  49.130  75.000  1.00  0.00           H
ATOM   4870  HD2 PRO A 315      46.250  48.040  75.520  1.00  0.00           H
ATOM   4871  CA  PRO A 315      46.180  49.540  78.080  1.00  0.00           C
ATOM   4872  HA  PRO A 315      46.440  48.860  78.890  1.00  0.00           H
ATOM   4873  CB  PRO A 315      47.400  49.900  77.200  1.00  0.00           C
ATOM   4874  HB1 PRO A 315      48.110  49.050  77.120  1.00  0.00           H
ATOM   4875  HB2 PRO A 315      47.990  50.790  77.480  1.00  0.00           H
ATOM   4876  CG  PRO A 315      46.920  49.990  75.730  1.00  0.00           C
ATOM   4877  HG1 PRO A 315      46.460  50.990  75.570  1.00  0.00           H
ATOM   4878  HG2 PRO A 315      47.780  49.750  75.070  1.00  0.00           H
ATOM   4879  C   PRO A 315      45.630  50.780  78.780  1.00  0.00           C
ATOM   4880  O   PRO A 315      46.060  51.120  79.840  1.00  0.00           O
ATOM   4881  N   VAL A 316      44.730  51.550  78.200  1.00  0.00           N
ATOM   4882  HN  VAL A 316      44.550  51.460  77.220  1.00  0.00           H
ATOM   4883  CA  VAL A 316      43.960  52.590  78.810  1.00  0.00           C
ATOM   4884  HA  VAL A 316      44.640  53.200  79.400  1.00  0.00           H
ATOM   4885  CB  VAL A 316      43.200  53.460  77.800  1.00  0.00           C
ATOM   4886  HB  VAL A 316      42.610  52.810  77.120  1.00  0.00           H
ATOM   4887  CG1 VAL A 316      42.390  54.490  78.680  1.00  0.00           C
ATOM   4888 HG11 VAL A 316      41.350  54.250  79.000  1.00  0.00           H
ATOM   4889 HG12 VAL A 316      42.320  55.420  78.070  1.00  0.00           H
ATOM   4890 HG13 VAL A 316      42.990  54.750  79.580  1.00  0.00           H
ATOM   4891  CG2 VAL A 316      44.380  54.050  76.990  1.00  0.00           C
ATOM   4892 HG21 VAL A 316      45.130  54.530  77.640  1.00  0.00           H
ATOM   4893 HG22 VAL A 316      43.980  54.990  76.550  1.00  0.00           H
ATOM   4894 HG23 VAL A 316      44.730  53.300  76.250  1.00  0.00           H
ATOM   4895  C   VAL A 316      43.030  51.990  79.890  1.00  0.00           C
ATOM   4896  O   VAL A 316      43.000  52.460  80.970  1.00  0.00           O
ATOM   4897  N   LEU A 317      42.320  50.880  79.590  1.00  0.00           N
ATOM   4898  HN  LEU A 317      42.390  50.500  78.670  1.00  0.00           H
ATOM   4899  CA  LEU A 317      41.330  50.260  80.510  1.00  0.00           C
ATOM   4900  HA  LEU A 317      40.850  51.080  81.020  1.00  0.00           H
ATOM   4901  CB  LEU A 317      40.270  49.310  79.710  1.00  0.00           C
ATOM   4902  HB1 LEU A 317      39.780  48.630  80.430  1.00  0.00           H
ATOM   4903  HB2 LEU A 317      40.840  48.750  78.940  1.00  0.00           H
ATOM   4904  CG  LEU A 317      39.230  50.040  78.840  1.00  0.00           C
ATOM   4905  HG  LEU A 317      39.760  50.860  78.300  1.00  0.00           H
ATOM   4906  CD1 LEU A 317      38.600  49.060  77.900  1.00  0.00           C
ATOM   4907 HD11 LEU A 317      39.370  48.450  77.390  1.00  0.00           H
ATOM   4908 HD12 LEU A 317      37.880  49.570  77.220  1.00  0.00           H
ATOM   4909 HD13 LEU A 317      37.910  48.440  78.500  1.00  0.00           H
ATOM   4910  CD2 LEU A 317      38.230  50.780  79.700  1.00  0.00           C
ATOM   4911 HD21 LEU A 317      38.620  51.570  80.370  1.00  0.00           H
ATOM   4912 HD22 LEU A 317      37.620  50.050  80.290  1.00  0.00           H
ATOM   4913 HD23 LEU A 317      37.450  51.220  79.050  1.00  0.00           H
ATOM   4914  C   LEU A 317      41.970  49.640  81.670  1.00  0.00           C
ATOM   4915  O   LEU A 317      41.510  49.810  82.760  1.00  0.00           O
ATOM   4916  N   TYR A 318      43.190  49.040  81.480  1.00  0.00           N
ATOM   4917  HN  TYR A 318      43.540  48.860  80.570  1.00  0.00           H
ATOM   4918  CA  TYR A 318      43.910  48.470  82.610  1.00  0.00           C
ATOM   4919  HA  TYR A 318      43.280  47.740  83.110  1.00  0.00           H
ATOM   4920  CB  TYR A 318      45.220  47.600  82.310  1.00  0.00           C
ATOM   4921  HB1 TYR A 318      45.550  47.140  83.270  1.00  0.00           H
ATOM   4922  HB2 TYR A 318      46.070  48.270  82.050  1.00  0.00           H
ATOM   4923  CG  TYR A 318      45.100  46.550  81.150  1.00  0.00           C
ATOM   4924  CD1 TYR A 318      43.980  45.710  81.010  1.00  0.00           C
ATOM   4925  HD1 TYR A 318      43.110  46.010  81.570  1.00  0.00           H
ATOM   4926  CE1 TYR A 318      43.880  44.840  79.900  1.00  0.00           C
ATOM   4927  HE1 TYR A 318      42.960  44.300  79.760  1.00  0.00           H
ATOM   4928  CZ  TYR A 318      45.060  44.590  79.090  1.00  0.00           C
ATOM   4929  OH  TYR A 318      44.770  43.840  77.940  1.00  0.00           O
ATOM   4930  HH  TYR A 318      45.520  43.950  77.350  1.00  0.00           H
ATOM   4931  CD2 TYR A 318      46.220  46.340  80.340  1.00  0.00           C
ATOM   4932  HD2 TYR A 318      47.090  46.980  80.430  1.00  0.00           H
ATOM   4933  CE2 TYR A 318      46.190  45.380  79.330  1.00  0.00           C
ATOM   4934  HE2 TYR A 318      47.050  45.240  78.690  1.00  0.00           H
ATOM   4935  C   TYR A 318      44.220  49.600  83.650  1.00  0.00           C
ATOM   4936  O   TYR A 318      43.980  49.520  84.870  1.00  0.00           O
ATOM   4937  N   ALA A 319      44.690  50.730  83.100  1.00  0.00           N
ATOM   4938  HN  ALA A 319      44.950  50.890  82.150  1.00  0.00           H
ATOM   4939  CA  ALA A 319      44.900  51.950  83.960  1.00  0.00           C
ATOM   4940  HA  ALA A 319      45.490  51.530  84.760  1.00  0.00           H
ATOM   4941  CB  ALA A 319      45.770  52.940  83.180  1.00  0.00           C
ATOM   4942  HB1 ALA A 319      45.060  53.510  82.550  1.00  0.00           H
ATOM   4943  HB2 ALA A 319      46.520  52.430  82.530  1.00  0.00           H
ATOM   4944  HB3 ALA A 319      46.230  53.730  83.800  1.00  0.00           H
ATOM   4945  C   ALA A 319      43.760  52.580  84.630  1.00  0.00           C
ATOM   4946  O   ALA A 319      43.910  53.000  85.740  1.00  0.00           O
ATOM   4947  N   PHE A 320      42.630  52.740  83.940  1.00  0.00           N
ATOM   4948  HN  PHE A 320      42.630  52.400  83.000  1.00  0.00           H
ATOM   4949  CA  PHE A 320      41.370  53.170  84.530  1.00  0.00           C
ATOM   4950  HA  PHE A 320      41.600  54.080  85.060  1.00  0.00           H
ATOM   4951  CB  PHE A 320      40.330  53.350  83.360  1.00  0.00           C
ATOM   4952  HB1 PHE A 320      40.070  52.420  82.820  1.00  0.00           H
ATOM   4953  HB2 PHE A 320      40.810  54.020  82.610  1.00  0.00           H
ATOM   4954  CG  PHE A 320      39.080  53.930  83.820  1.00  0.00           C
ATOM   4955  CD1 PHE A 320      39.080  55.180  84.430  1.00  0.00           C
ATOM   4956  HD1 PHE A 320      40.040  55.690  84.490  1.00  0.00           H
ATOM   4957  CE1 PHE A 320      37.930  55.740  85.020  1.00  0.00           C
ATOM   4958  HE1 PHE A 320      38.020  56.630  85.630  1.00  0.00           H
ATOM   4959  CZ  PHE A 320      36.710  55.070  84.950  1.00  0.00           C
ATOM   4960  HZ  PHE A 320      35.900  55.510  85.520  1.00  0.00           H
ATOM   4961  CD2 PHE A 320      37.870  53.230  83.750  1.00  0.00           C
ATOM   4962  HD2 PHE A 320      37.810  52.290  83.230  1.00  0.00           H
ATOM   4963  CE2 PHE A 320      36.690  53.770  84.310  1.00  0.00           C
ATOM   4964  HE2 PHE A 320      35.810  53.150  84.250  1.00  0.00           H
ATOM   4965  C   PHE A 320      40.790  52.160  85.630  1.00  0.00           C
ATOM   4966  O   PHE A 320      40.370  52.500  86.730  1.00  0.00           O
ATOM   4967  N   LEU A 321      40.690  50.860  85.280  1.00  0.00           N
ATOM   4968  HN  LEU A 321      41.170  50.480  84.490  1.00  0.00           H
ATOM   4969  CA  LEU A 321      39.840  50.020  86.010  1.00  0.00           C
ATOM   4970  HA  LEU A 321      38.960  50.580  86.290  1.00  0.00           H
ATOM   4971  CB  LEU A 321      39.420  48.830  85.110  1.00  0.00           C
ATOM   4972  HB1 LEU A 321      38.920  48.040  85.710  1.00  0.00           H
ATOM   4973  HB2 LEU A 321      40.310  48.370  84.630  1.00  0.00           H
ATOM   4974  CG  LEU A 321      38.430  49.200  83.960  1.00  0.00           C
ATOM   4975  HG  LEU A 321      38.950  49.990  83.390  1.00  0.00           H
ATOM   4976  CD1 LEU A 321      38.230  48.050  82.950  1.00  0.00           C
ATOM   4977 HD11 LEU A 321      39.200  47.880  82.450  1.00  0.00           H
ATOM   4978 HD12 LEU A 321      37.520  48.470  82.200  1.00  0.00           H
ATOM   4979 HD13 LEU A 321      37.890  47.090  83.400  1.00  0.00           H
ATOM   4980  CD2 LEU A 321      37.020  49.680  84.390  1.00  0.00           C
ATOM   4981 HD21 LEU A 321      36.460  48.790  84.750  1.00  0.00           H
ATOM   4982 HD22 LEU A 321      36.420  49.950  83.500  1.00  0.00           H
ATOM   4983 HD23 LEU A 321      37.100  50.440  85.200  1.00  0.00           H
ATOM   4984  C   LEU A 321      40.360  49.360  87.310  1.00  0.00           C
ATOM   4985  O   LEU A 321      39.600  48.750  88.070  1.00  0.00           O
ATOM   4986  N   ASP A 322      41.650  49.290  87.510  1.00  0.00           N
ATOM   4987  HN  ASP A 322      42.270  49.650  86.820  1.00  0.00           H
ATOM   4988  CA  ASP A 322      42.150  48.680  88.760  1.00  0.00           C
ATOM   4989  HA  ASP A 322      41.410  48.550  89.530  1.00  0.00           H
ATOM   4990  CB  ASP A 322      42.640  47.220  88.360  1.00  0.00           C
ATOM   4991  HB1 ASP A 322      43.340  47.460  87.520  1.00  0.00           H
ATOM   4992  HB2 ASP A 322      41.790  46.650  87.930  1.00  0.00           H
ATOM   4993  CG  ASP A 322      43.360  46.430  89.440  1.00  0.00           C
ATOM   4994  OD1 ASP A 322      43.380  46.890  90.610  1.00  0.00           O
ATOM   4995  OD2 ASP A 322      43.640  45.280  89.150  1.00  0.00           O
ATOM   4996  C   ASP A 322      43.180  49.640  89.360  1.00  0.00           C
ATOM   4997  O   ASP A 322      44.120  50.110  88.740  1.00  0.00           O
ATOM   4998  N   GLU A 323      43.080  49.870  90.660  1.00  0.00           N
ATOM   4999  HN  GLU A 323      42.300  49.570  91.210  1.00  0.00           H
ATOM   5000  CA  GLU A 323      44.070  50.540  91.380  1.00  0.00           C
ATOM   5001  HA  GLU A 323      44.080  51.560  91.010  1.00  0.00           H
ATOM   5002  CB  GLU A 323      43.600  50.850  92.850  1.00  0.00           C
ATOM   5003  HB1 GLU A 323      44.380  51.470  93.320  1.00  0.00           H
ATOM   5004  HB2 GLU A 323      43.550  49.830  93.300  1.00  0.00           H
ATOM   5005  CG  GLU A 323      42.190  51.610  92.880  1.00  0.00           C
ATOM   5006  HG1 GLU A 323      41.480  50.760  92.810  1.00  0.00           H
ATOM   5007  HG2 GLU A 323      41.960  52.260  92.010  1.00  0.00           H
ATOM   5008  CD  GLU A 323      42.050  52.310  94.200  1.00  0.00           C
ATOM   5009  OE1 GLU A 323      41.390  51.760  95.130  1.00  0.00           O
ATOM   5010  OE2 GLU A 323      42.370  53.500  94.240  1.00  0.00           O
ATOM   5011  C   GLU A 323      45.500  49.910  91.370  1.00  0.00           C
ATOM   5012  O   GLU A 323      46.450  50.650  91.410  1.00  0.00           O
ATOM   5013  N   ASN A 324      45.570  48.520  91.350  1.00  0.00           N
ATOM   5014  HN  ASN A 324      44.740  47.990  91.190  1.00  0.00           H
ATOM   5015  CA  ASN A 324      46.900  47.920  91.220  1.00  0.00           C
ATOM   5016  HA  ASN A 324      47.490  48.220  92.070  1.00  0.00           H
ATOM   5017  CB  ASN A 324      46.840  46.360  91.200  1.00  0.00           C
ATOM   5018  HB1 ASN A 324      47.830  45.880  91.040  1.00  0.00           H
ATOM   5019  HB2 ASN A 324      46.110  46.160  90.380  1.00  0.00           H
ATOM   5020  CG  ASN A 324      46.370  45.910  92.560  1.00  0.00           C
ATOM   5021  OD1 ASN A 324      47.210  45.880  93.450  1.00  0.00           O
ATOM   5022  ND2 ASN A 324      45.060  45.620  92.730  1.00  0.00           N
ATOM   5023 HD21 ASN A 324      44.940  45.160  93.610  1.00  0.00           H
ATOM   5024 HD22 ASN A 324      44.410  45.820  92.000  1.00  0.00           H
ATOM   5025  C   ASN A 324      47.630  48.400  89.900  1.00  0.00           C
ATOM   5026  O   ASN A 324      48.840  48.770  89.940  1.00  0.00           O
ATOM   5027  N   PHE A 325      46.990  48.450  88.780  1.00  0.00           N
ATOM   5028  HN  PHE A 325      46.000  48.360  88.740  1.00  0.00           H
ATOM   5029  CA  PHE A 325      47.500  48.970  87.510  1.00  0.00           C
ATOM   5030  HA  PHE A 325      48.510  48.600  87.420  1.00  0.00           H
ATOM   5031  CB  PHE A 325      46.650  48.430  86.300  1.00  0.00           C
ATOM   5032  HB1 PHE A 325      46.790  49.050  85.390  1.00  0.00           H
ATOM   5033  HB2 PHE A 325      45.560  48.490  86.540  1.00  0.00           H
ATOM   5034  CG  PHE A 325      47.040  47.010  85.940  1.00  0.00           C
ATOM   5035  CD1 PHE A 325      47.950  46.740  85.000  1.00  0.00           C
ATOM   5036  HD1 PHE A 325      48.330  47.620  84.500  1.00  0.00           H
ATOM   5037  CE1 PHE A 325      48.240  45.450  84.570  1.00  0.00           C
ATOM   5038  HE1 PHE A 325      49.030  45.350  83.850  1.00  0.00           H
ATOM   5039  CZ  PHE A 325      47.620  44.380  85.230  1.00  0.00           C
ATOM   5040  HZ  PHE A 325      47.640  43.340  84.950  1.00  0.00           H
ATOM   5041  CD2 PHE A 325      46.270  45.940  86.560  1.00  0.00           C
ATOM   5042  HD2 PHE A 325      45.440  46.150  87.220  1.00  0.00           H
ATOM   5043  CE2 PHE A 325      46.610  44.610  86.190  1.00  0.00           C
ATOM   5044  HE2 PHE A 325      46.050  43.760  86.540  1.00  0.00           H
ATOM   5045  C   PHE A 325      47.700  50.430  87.440  1.00  0.00           C
ATOM   5046  O   PHE A 325      48.710  50.930  87.120  1.00  0.00           O
ATOM   5047  N   LYS A 326      46.720  51.160  88.000  1.00  0.00           N
ATOM   5048  HN  LYS A 326      45.940  50.720  88.440  1.00  0.00           H
ATOM   5049  CA  LYS A 326      46.840  52.580  88.220  1.00  0.00           C
ATOM   5050  HA  LYS A 326      46.890  53.130  87.290  1.00  0.00           H
ATOM   5051  CB  LYS A 326      45.490  53.060  88.890  1.00  0.00           C
ATOM   5052  HB1 LYS A 326      45.200  52.390  89.730  1.00  0.00           H
ATOM   5053  HB2 LYS A 326      44.680  52.910  88.160  1.00  0.00           H
ATOM   5054  CG  LYS A 326      45.570  54.450  89.570  1.00  0.00           C
ATOM   5055  HG1 LYS A 326      46.180  55.120  88.930  1.00  0.00           H
ATOM   5056  HG2 LYS A 326      46.040  54.240  90.560  1.00  0.00           H
ATOM   5057  CD  LYS A 326      44.180  55.030  89.720  1.00  0.00           C
ATOM   5058  HD1 LYS A 326      43.710  55.070  88.710  1.00  0.00           H
ATOM   5059  HD2 LYS A 326      44.260  56.110  89.970  1.00  0.00           H
ATOM   5060  CE  LYS A 326      43.230  54.430  90.790  1.00  0.00           C
ATOM   5061  HE1 LYS A 326      43.690  54.480  91.800  1.00  0.00           H
[truncated: 6,914,250 more chars]
